# Supplementary material for: Crystal structure of 2,4-di­nitro­phenyl 4-methyl­benzene­sulfonate: a new polymorph
Source: Acta Crystallogr E Crystallogr Commun. 2015 Aug 26;71(Pt 9):1085–8. doi: 10.1107/S2056989015015650 (PMC4555369; doi:10.1107/S2056989015015650)
Supplement: Supplementary file 1 [file e-71-01085-sup1.cif]

##############################################################################
#                                                                            #
# This CIF contains the data in a paper accepted for publication in          #
# Acta Crystallographica Section E. It conforms to the requirements of       #
# Notes for Authors for Acta Crystallographica Section E, and has been       #
# peer reviewed under the auspices of the IUCr Commission on Journals.       #
#                                                                            #
# Full details of the Crystallographic Information File format               #
# are given in the paper "The Crystallographic Information File (CIF):       #
# a New Standard Archive File for Crystallography" by S. R. Hall, F. H.      #
# Allen and I. D. Brown [Acta Cryst. (1991), A47, 655-685].                  #
#                                                                            #
# The current version of the core CIF dictionary is obtainable from          #
# ftp://ftp.iucr.org/pub/cif_core.dic.                                       #
#                                                                            #
# Software is freely available for graphical display of the structure(s)     #
# in this CIF. For information consult the CIF software page                 #
# http://www.iucr.org/resources/cif/software.                                #
#                                                                            #
# This file may be used for bona fide research purposes within the           #
# scientific community so long as proper attribution is given to the journal # 
# article from which it was obtained.                                        #
#                                                                            #
##############################################################################
data_I
_audit_creation_method
;
Olex2 1.2He T
(compiled 2015.01.26 svn.r3151 for OlexSys, GUI svn.r4998)
;
_journal_date_recd_electronic     2015-08-04
_journal_date_accepted     2015-08-20
_journal_name_full     'Acta Crystallographica, Section E'
_journal_year     2015
_journal_volume     71
_journal_issue      9
_journal_page_first     1085
_journal_page_last     1088
_journal_paper_category     GO
_journal_paper_doi     10.1107/S2056989015015650
_journal_coeditor_code     PK2562
_publ_contact_author_name     'Felix Ngassa'
_publ_contact_author_address
;
Department of Chemistry
Grand Valley State University
1 Campus Dr.
Allendale, MI 49401 USA
;
_publ_contact_author_email     'ngassaf@gvsu.edu'
_publ_contact_author_fax     ?
_publ_contact_author_phone     '616-331-3803'
_publ_section_title
;
Crystal structure of 2,4-dinitrophenyl 4-methylbenzenesulfonate: a new
polymorph
;
_publ_section_title_footnote     .
loop_
    _publ_author_name
    _publ_author_footnote
    _publ_author_address
    'Cooley, Tyler A.' .
;
Department of Chemistry
Grand Valley State University
1 Campus Dr.
Allendale, MI 49401
USA
;
    'Riley, Sean' .
;
Department of Chemistry
Grand Valley State University
1 Campus Dr.
Allendale, MI 49401
USA
;
    'Biros, Shannon M.' .
;
Department of Chemistry
Grand Valley State University
1 Campus Dr.
Allendale, MI 49401
USA
;
    'Staples, Richard J.' .
;
Center for Crystallographic Research
Department of Chemistry
Michigan State University
578 S. Shaw Lane
East Lansing, MI, 48824,
USA
;
    'Ngassa, Felix N.' .
;
Department of Chemistry
Grand Valley State University
1 Campus Dr.
Allendale, MI 49401
USA
;
_publ_section_synopsis
;
The title compound, C~13~H~10~N~2~O~7~S, was solved in the orthorhombic space
group <i>Pna</i>2~1~. The aromatic substituents on the sulfonate group are
oriented <i>gauche</i> to one another with a C---O---S---C torsion angle of
-62.0(3)\%. The supramolecular features that contribute to the crystal lattice
are offset \p-\p and multiple C---H...O interactions.
;
_chemical_name_systematic
;
2,4-Dinitrophenyl 4-methylbenzenesulfonate
;
_chemical_name_common     ?
_chemical_formula_moiety     'C13 H10 N2 O7 S'
_chemical_formula_sum     'C13 H10 N2 O7 S'
_chemical_formula_iupac     'C13 H10 N2 O7 S'
_chemical_formula_weight     338.29
_chemical_melting_point     ?
_shelx_space_group_comment
;
The symmetry employed for this shelxl refinement is uniquely defined
by the following loop, which should always be used as a source of
symmetry information in preference to the above space-group names.
They are only intended as comments.
;
_space_group_crystal_system     orthorhombic
_space_group_name_H-M_alt     'P n a 21'
_space_group_name_Hall     'P 2c -2n'
loop_
    _space_group_symop_operation_xyz
    'x, y, z'
    '-x, -y, z+1/2'
    '-x+1/2, y+1/2, z+1/2'
    'x+1/2, -y+1/2, z'
_cell_length_a     14.7716(12)
_cell_length_b     12.6403(11)
_cell_length_c     7.6734(6)
_cell_angle_alpha     90
_cell_angle_beta     90
_cell_angle_gamma     90
_cell_volume     1432.8(2)
_cell_formula_units_Z     4
_cell_measurement_reflns_used     5781
_cell_measurement_theta_min     2.758
_cell_measurement_theta_max     25.355
_cell_measurement_temperature     173(2)
_exptl_crystal_description     'chunk'
_exptl_crystal_colour     yellow
_exptl_crystal_size_max     0.265
_exptl_crystal_size_mid     0.206
_exptl_crystal_size_min     0.202
_exptl_crystal_density_diffrn     1.568
_exptl_crystal_density_meas     ?
_exptl_crystal_density_method     ?
_exptl_crystal_F_000     696
_exptl_absorpt_coefficient_mu     0.266
_exptl_absorpt_correction_type     multi-scan
_exptl_absorpt_process_details
;
(SADABS; Bruker, 2014)
;
_shelx_estimated_absorpt_T_min     0.933
_shelx_estimated_absorpt_T_max     0.948
_exptl_absorpt_correction_T_min     0.6857
_exptl_absorpt_correction_T_max     0.7452
_exptl_special_details
; SADABS (Bruker, 2014) was used for absorption correction.
wR2(int) was 0.0928 before and 0.0535 after correction.
The Ratio of minimum to maximum transmission is 0.9202.
The \l/2 correction factor is 0.00150.
;
_diffrn_ambient_temperature     173(2)
_diffrn_radiation_type     MoK\a
_diffrn_radiation_wavelength     0.71073
_diffrn_radiation_monochromator     graphite
_diffrn_measurement_device_type     'Bruker APEXII CCD'
_diffrn_measurement_method     '\f and \w scans'
_diffrn_detector_area_resol_mean     8
_diffrn_reflns_number     11432
_diffrn_reflns_av_R_equivalents     0.0361
_diffrn_reflns_theta_min     2.121
_diffrn_reflns_theta_max     25.362
_diffrn_reflns_theta_full     25.242
_diffrn_measured_fraction_theta_max     1.000
_diffrn_measured_fraction_theta_full     1.000
_diffrn_reflns_limit_h_min     -17
_diffrn_reflns_limit_h_max     17
_diffrn_reflns_limit_k_min     -15
_diffrn_reflns_limit_k_max     15
_diffrn_reflns_limit_l_min     -9
_diffrn_reflns_limit_l_max     9
_diffrn_standards_number     .
loop_
    _refln_index_h
    _refln_index_k
    _refln_index_l
    _refln_F_squared_meas
    0 0 -1 0.03
    0 0 1 -0.08
    0 0 -1 -0.01
    0 0 -1 -0.1
    0 0 2 79.84
    0 0 -2 80.32
    0 0 -2 80.19
    0 0 3 -0.05
    0 0 -3 0.01
    0 0 -3 0.02
    0 0 -4 0.5
    0 0 -4 0.52
    0 0 4 0.3
    0 0 -5 0.03
    0 0 5 -0.08
    0 0 -5 0.17
    0 0 -6 24.01
    0 0 -6 25.53
    0 0 7 0
    0 0 -7 0.07
    0 0 -7 -0.11
    0 0 -8 5.7
    0 0 -8 5.36
    0 0 8 5.25
    0 0 9 -0.07
    0 0 -9 -0.05
    0 1 0 -0.13
    0 -1 0 -0.15
    0 1 -1 397.45
    0 -1 -1 412.37
    0 -1 -1 398.26
    0 -1 1 401.67
    0 1 -1 436.17
    0 -1 -1 413.45
    0 -1 -2 0.05
    0 -1 -2 0.05
    0 -1 -2 0.05
    0 -1 2 0.36
    0 1 -2 -0.13
    0 1 -2 -0.15
    0 -1 3 126.83
    0 1 -3 122.76
    0 -1 -3 124.59
    0 -1 -3 122.59
    0 1 3 128.2
    0 1 -3 118.2
    0 -1 -3 122.49
    0 1 -4 0.01
    0 -1 -4 -0.1
    0 -1 -4 -0.08
    0 -1 -4 0.04
    0 1 -4 0
    0 1 4 -0.03
    0 -1 4 -0.09
    0 -1 -5 48.81
    0 1 5 48.82
    0 -1 -5 48.22
    0 1 -5 45.41
    0 -1 5 47.77
    0 1 -5 46.75
    0 -1 -6 -0.15
    0 1 -6 0.14
    0 1 6 0.02
    0 -1 -6 0.07
    0 1 -6 0.64
    0 1 -7 27.35
    0 1 7 26.44
    0 1 -7 26.19
    0 -1 7 26.62
    0 -1 -7 25.82
    0 -1 -7 27.72
    0 1 -8 -0.08
    0 1 8 -0.11
    0 -1 8 0.68
    0 -1 -8 -0.32
    0 -1 -8 -0.2
    0 1 -8 0.18
    0 1 -9 0.47
    0 -1 9 2.36
    0 -1 -9 0.33
    0 1 9 1.7
    0 -1 -9 1.33
    0 2 0 103.5
    0 2 0 108.76
    0 -2 0 113.34
    0 -2 0 107.01
    0 -2 -1 -0.56
    0 -2 -1 -0.57
    0 2 -1 -0.55
    0 -2 1 -0.54
    0 2 1 -0.6
    0 -2 -1 -0.38
    0 2 -1 -0.42
    0 2 2 569.42
    0 2 -2 545.12
    0 -2 2 561.33
    0 -2 -2 542.21
    0 -2 -2 547.2
    0 -2 -2 558.9
    0 2 -2 541.68
    0 2 3 0
    0 2 -3 0.35
    0 -2 -3 -0.08
    0 -2 -3 0
    0 -2 -3 0.02
    0 2 -3 0.09
    0 -2 3 0.1
    0 2 4 0.75
    0 2 -4 0.69
    0 2 -4 1.4
    0 -2 -4 1.19
    0 -2 -4 0.9
    0 -2 -4 1.37
    0 -2 4 0.79
    0 2 -5 0.06
    0 -2 -5 0
    0 2 -5 0.08
    0 2 5 -0.05
    0 -2 5 0.06
    0 2 5 0.1
    0 -2 -5 0.01
    0 -2 -5 -0.02
    0 2 -6 67.46
    0 2 -6 70.67
    0 -2 -6 69.03
    0 2 6 66.6
    0 -2 -6 70.89
    0 2 7 0.01
    0 -2 -7 -0.13
    0 -2 -7 -0.04
    0 2 -7 -0.01
    0 2 -7 0.13
    0 -2 -8 21.69
    0 -2 8 22.36
    0 2 8 26.3
    0 -2 -8 24.85
    0 2 -8 25.88
    0 2 -8 24.64
    0 -2 -9 -0.02
    0 2 -9 0.05
    0 -2 -9 -0.03
    0 2 9 0.14
    0 -2 9 -0.19
    0 3 0 0.05
    0 3 0 -0.01
    0 -3 0 0.02
    0 -3 0 -0.09
    0 -3 -1 86.53
    0 -3 -1 83.55
    0 -3 1 80.85
    0 3 -1 85.97
    0 3 -1 84.05
    0 3 1 83.92
    0 3 -2 0.09
    0 -3 -2 -0.04
    0 -3 2 -0.1
    0 -3 -2 -0.13
    0 -3 -2 -0.04
    0 3 2 -0.1
    0 3 -2 -0.1
    0 3 3 103.43
    0 -3 -3 103.12
    0 -3 3 103.49
    0 -3 -3 106.63
    0 3 -3 104.68
    0 -3 -3 105.32
    0 3 -3 105.57
    0 -3 -4 0.01
    0 3 4 0.02
    0 3 -4 -0.06
    0 -3 4 0.2
    0 -3 -4 -0.13
    0 3 -4 0.08
    0 -3 -4 -0.04
    0 -3 5 27.83
    0 3 5 27.63
    0 3 -5 28.06
    0 -3 -5 26.29
    0 -3 -5 29.06
    0 -3 -5 28.18
    0 3 -5 26.12
    0 3 -6 0.03
    0 -3 -6 0.08
    0 3 6 0.05
    0 -3 -6 -0.1
    0 3 -6 -0.03
    0 -3 -7 3.02
    0 3 -7 4.01
    0 3 -7 5
    0 3 7 3.08
    0 -3 -7 3.91
    0 -3 8 -0.1
    0 3 -8 0.2
    0 3 8 -0.02
    0 -3 -8 -0.02
    0 -3 -8 -0.21
    0 3 9 16.16
    0 -3 9 16.44
    0 -3 -9 18.5
    0 3 -9 17.79
    0 -3 -9 19.15
    0 -4 0 265.91
    0 -4 0 257.32
    0 4 0 269.81
    0 4 0 251.72
    0 -4 -1 0.04
    0 4 -1 -0.03
    0 4 1 0
    0 4 -1 0.04
    0 -4 1 -0.08
    0 -4 -1 -0.13
    0 4 2 435.69
    0 -4 2 428
    0 -4 -2 440.95
    0 -4 -2 436.68
    0 4 -2 433.68
    0 4 -2 414.17
    0 -4 -3 0
    0 4 3 -0.03
    0 4 -3 -0.08
    0 -4 3 -0.11
    0 4 -3 0.03
    0 -4 -3 -0.01
    0 -4 -3 0.16
    0 4 -4 37.41
    0 -4 -4 39.17
    0 4 -4 35.19
    0 4 4 36.2
    0 -4 4 36.54
    0 -4 -4 39.12
    0 -4 -4 38.18
    0 4 5 0
    0 4 -5 0.12
    0 -4 -5 0.25
    0 -4 -5 0.11
    0 -4 -5 0.05
    0 4 -5 0
    0 -4 5 -0.01
    0 -4 -6 3.27
    0 -4 -6 4.09
    0 4 6 3.82
    0 4 -6 5.8
    0 4 -6 4.3
    0 -4 -7 -0.19
    0 -4 -7 0.2
    0 4 -7 0.02
    0 4 -7 0.35
    0 4 7 -0.07
    0 4 8 2.2
    0 -4 8 2.16
    0 -4 -8 3.48
    0 -4 -8 3.15
    0 4 -8 2.97
    0 -5 0 -0.07
    0 5 0 -0.08
    0 -5 0 -0.16
    0 5 0 0.02
    0 5 -1 2.24
    0 -5 1 2.09
    0 5 1 2.29
    0 -5 -1 1.9
    0 5 -1 1.48
    0 -5 -1 2.27
    0 5 1 1.97
    0 5 2 0.08
    0 5 -2 -0.01
    0 -5 2 0.06
    0 -5 -2 -0.04
    0 -5 -2 0.08
    0 5 -2 0.06
    0 5 -3 318.83
    0 -5 -3 325.08
    0 5 -3 312.29
    0 -5 -3 317.56
    0 5 3 317.87
    0 -5 3 314.43
    0 5 4 0.04
    0 -5 4 0.05
    0 5 -4 -0.03
    0 -5 -4 -0.23
    0 -5 -4 -0.12
    0 5 -4 -0.02
    0 -5 -4 -0.13
    0 5 5 6.31
    0 -5 -5 6.81
    0 -5 -5 7.48
    0 5 -5 6.8
    0 -5 5 6.86
    0 5 -5 5.58
    0 -5 -5 6.16
    0 -5 6 0.11
    0 5 -6 0.14
    0 -5 -6 0.39
    0 5 6 -0.06
    0 5 -6 0.17
    0 -5 -6 -0.09
    0 5 7 0.25
    0 5 -7 0.17
    0 5 -7 0.26
    0 -5 -7 0.04
    0 -5 -7 -0.09
    0 5 -8 -0.1
    0 -5 -8 0.08
    0 5 8 -0.35
    0 -5 8 -0.02
    0 -5 -8 -0.33
    0 -6 0 -0.02
    0 6 0 0.06
    0 -6 0 0
    0 6 0 0.12
    0 6 1 0.01
    0 6 -1 0.2
    0 6 1 -0.12
    0 -6 -1 0.13
    0 6 -1 -0.04
    0 -6 1 -0.09
    0 -6 -1 0.02
    0 6 -2 26.8
    0 -6 -2 25.13
    0 -6 -2 26.82
    0 -6 2 26.33
    0 6 2 28.75
    0 6 -2 25.93
    0 6 -3 0.05
    0 6 3 0.01
    0 6 -3 0.04
    0 -6 -3 -0.04
    0 -6 3 0.08
    0 -6 -3 -0.08
    0 -6 -4 47.11
    0 6 -4 47.38
    0 6 4 50.53
    0 -6 -4 48.14
    0 -6 4 47.69
    0 6 -4 49.94
    0 -6 -5 0.01
    0 6 -5 0.05
    0 6 5 -0.02
    0 -6 5 0.05
    0 6 -5 -0.01
    0 -6 -5 0.06
    0 -6 -6 0.32
    0 -6 -6 0.38
    0 6 -6 0.33
    0 6 -6 0.19
    0 -6 6 0.3
    0 6 6 0.13
    0 -6 -7 0
    0 6 -7 -0.28
    0 6 7 0.23
    0 -6 -7 0.08
    0 -6 -8 0.25
    0 6 8 0.24
    0 6 -8 -0.16
    0 -6 8 -0.19
    0 7 0 -0.01
    0 -7 0 -0.09
    0 7 0 -0.08
    0 7 1 82.37
    0 7 -1 82.69
    0 7 -1 87.96
    0 -7 -1 82.57
    0 7 1 83.8
    0 -7 -1 82.64
    0 -7 1 82.45
    0 7 -2 -0.06
    0 7 2 0.03
    0 -7 -2 0.01
    0 7 -2 0.19
    0 -7 2 0
    0 -7 -2 -0.07
    0 -7 3 6.1
    0 7 -3 6.38
    0 7 3 6.38
    0 -7 -3 5.65
    0 -7 -3 6.53
    0 7 -3 5.67
    0 7 -4 -0.01
    0 -7 4 0.03
    0 -7 -4 -0.04
    0 7 4 -0.09
    0 7 -4 0.09
    0 -7 -4 0.29
    0 -7 -5 0.95
    0 7 -5 0.13
    0 7 5 0.36
    0 -7 5 0.37
    0 7 -5 0.69
    0 -7 -5 0.14
    0 -7 6 -0.04
    0 7 -6 0.1
    0 -7 -6 -0.06
    0 7 6 0.12
    0 7 -6 0.01
    0 7 7 0.57
    0 7 -7 1.22
    0 -7 -7 0.95
    0 -7 -8 0.07
    0 7 8 0.25
    0 7 -8 -0.25
    0 -7 8 0.29
    0 -8 0 0.43
    0 8 0 -0.04
    0 8 1 -0.11
    0 8 -1 -0.01
    0 -8 -1 0.08
    0 -8 1 0.09
    0 -8 -1 0.06
    0 -8 -2 15.62
    0 8 2 15.58
    0 -8 2 16.04
    0 8 -2 16.93
    0 -8 -2 16.8
    0 8 -2 16.16
    0 -8 3 0.06
    0 -8 -3 0
    0 8 -3 -0.13
    0 8 -3 0.05
    0 -8 -3 0.02
    0 -8 -4 0.75
    0 -8 4 0.95
    0 -8 -4 1.04
    0 8 -4 1.19
    0 8 -4 1.15
    0 8 -5 0.21
    0 -8 -5 0.17
    0 -8 5 0.05
    0 8 -5 -0.03
    0 -8 -5 -0.08
    0 8 -6 2.8
    0 -8 -6 2.52
    0 -8 6 2.23
    0 8 -6 2.15
    0 8 -7 0.16
    0 -8 -7 -0.4
    0 -9 0 0.2
    0 9 0 0.21
    0 9 1 2.69
    0 9 -1 2.29
    0 -9 1 2.76
    0 -9 -1 1.96
    0 -9 -1 2.75
    0 9 2 -0.16
    0 -9 -2 -0.01
    0 9 -2 -0.01
    0 -9 -2 -0.09
    0 -9 2 -0.1
    0 9 -3 3.49
    0 -9 3 3.49
    0 9 3 3.45
    0 -9 -3 4.37
    0 -9 -3 4.33
    0 -9 -4 -0.11
    0 -9 4 0.01
    0 -9 -4 0.04
    0 9 -4 0.07
    0 9 -5 5.1
    0 -9 5 4.54
    0 -9 -5 4.85
    0 -9 -5 4.31
    0 -9 6 -0.16
    0 -9 -6 -0.12
    0 -9 -7 0.21
    0 -10 0 10.79
    0 10 0 10.77
    0 -10 1 -0.08
    0 -10 -1 -0.15
    0 10 1 0.12
    0 -10 -1 0.53
    0 10 -1 -0.07
    0 -10 2 8.07
    0 -10 -2 8.21
    0 10 2 10.41
    0 10 -2 8.17
    0 -10 -2 9.06
    0 -10 -3 0.24
    0 -10 -3 -0.33
    0 10 -3 -0.06
    0 10 3 0.02
    0 -10 3 -0.01
    0 -10 -4 2.43
    0 -10 -4 2.02
    0 -10 4 1.85
    0 10 -4 2.96
    0 10 4 2.1
    0 10 -5 -0.12
    0 -10 -5 -0.22
    0 -10 5 0.17
    0 -10 -6 4.8
    0 -10 6 5.7
    0 -11 0 0.08
    0 11 0 0.34
    0 11 1 3.88
    0 11 -1 3.41
    0 -11 1 4.9
    0 -11 -1 4.19
    0 -11 2 -0.09
    0 11 -2 0.19
    0 -11 -2 -0.22
    0 11 2 -0.04
    0 -11 -2 -0.09
    0 -11 -3 7
    0 -11 3 7.58
    0 11 3 8.14
    0 -11 -3 8.33
    0 11 -3 7.82
    0 11 4 0.53
    0 11 -4 -0.07
    0 -11 -4 0.33
    0 -11 -4 0
    0 -11 4 -0.25
    0 11 -5 0.87
    0 -11 5 1.29
    0 -11 -5 2.22
    0 11 5 2.44
    0 -11 6 0.08
    0 -11 -6 -0.14
    0 12 0 4.7
    0 -12 0 7.27
    0 12 -1 0.21
    0 -12 -1 -0.28
    0 -12 1 -0.3
    0 12 1 0.07
    0 -12 -2 12.13
    0 12 -2 14.7
    0 12 2 13.65
    0 -12 -2 12.13
    0 -12 2 15.48
    0 12 3 -0.13
    0 -12 -3 0.13
    0 12 -3 0.01
    0 -12 3 -0.28
    0 -12 -3 -0.03
    0 12 -4 0.78
    0 -12 -4 0.49
    0 -12 -4 1.02
    0 -12 4 1.15
    0 12 4 0.92
    0 12 5 0.22
    0 -12 -5 -0.38
    0 -12 5 -0.09
    0 -13 0 0.21
    0 13 0 -0.12
    0 13 1 2.76
    0 13 -1 2.43
    0 -13 1 3.05
    0 -13 -1 3.07
    0 13 2 -0.16
    0 -13 2 -0.12
    0 13 -2 0.1
    0 -13 -2 -0.23
    0 -13 -3 6.6
    0 13 -3 5.95
    0 13 3 6.03
    0 -13 3 6.48
    0 -13 -3 5.5
    0 13 -4 0.02
    0 13 4 -0.02
    0 -13 4 0.2
    0 -13 -4 0.19
    0 -13 -4 0.41
    0 -14 0 2.3
    0 14 0 2.4
    0 14 1 -0.01
    0 14 -1 0.2
    0 -14 1 0.15
    0 -14 -1 0.21
    0 14 2 0.63
    0 14 -2 0.47
    0 -14 2 0.66
    0 -14 -2 0.34
    0 -14 3 0.16
    0 14 3 -0.02
    0 -14 -3 -0.01
    0 14 -3 0.15
    0 -14 -3 0.34
    0 15 0 -0.05
    0 -15 0 0.1
    0 -15 -1 6.51
    0 15 1 4.48
    0 -15 1 5.23
    0 15 -1 5.56
    -1 0 0 -0.38
    1 0 1 -0.31
    1 0 -1 -0.34
    -1 0 1 -0.29
    -1 0 -1 -0.29
    1 0 -1 -0.33
    -1 0 -1 -0.36
    -1 0 -1 -0.31
    -1 0 -2 0.01
    -1 0 2 0.13
    1 0 2 0.01
    -1 0 -2 0.18
    -1 0 -2 -0.03
    1 0 -2 0.05
    -1 0 2 -0.08
    1 0 -2 0
    1 0 3 -0.1
    -1 0 3 0.2
    -1 0 -3 0.18
    -1 0 3 -0.07
    1 0 -3 -0.07
    -1 0 -3 0.17
    1 0 -3 -0.08
    1 0 -4 0.05
    1 0 4 0.01
    -1 0 4 0.03
    -1 0 4 -0.09
    -1 0 -4 0.11
    1 0 -4 0.01
    -1 0 -4 -0.02
    -1 0 -5 0.04
    -1 0 5 -0.12
    1 0 -5 -0.11
    -1 0 5 0.01
    1 0 5 0.07
    -1 0 -5 -0.15
    1 0 -5 0.02
    -1 0 -6 0.13
    -1 0 -6 -0.17
    -1 0 6 -0.06
    1 0 -6 -0.09
    1 0 -6 -0.03
    1 0 -7 -0.16
    -1 0 -7 -0.1
    -1 0 -7 -0.29
    1 0 -7 0.14
    -1 0 7 -0.26
    -1 0 -8 -0.1
    -1 0 -8 0.04
    -1 0 8 -0.23
    1 0 -8 -0.1
    1 0 -8 -0.22
    1 0 8 0.35
    1 0 -9 0.13
    -1 0 9 -0.13
    1 0 -9 0.09
    -1 0 -9 -0.31
    1 0 9 0
    -1 1 0 56.64
    1 1 0 53.2
    1 -1 0 53.84
    -1 -1 0 55.31
    1 -1 0 51.77
    -1 -1 1 135.21
    1 -1 -1 131.86
    1 -1 -1 130.69
    -1 -1 1 136.14
    -1 1 -1 149.08
    -1 1 -1 132.57
    -1 1 1 128.93
    -1 -1 -1 133.5
    -1 -1 -1 130.15
    -1 -1 -1 132.54
    1 1 -1 131.69
    1 1 -1 132.19
    1 -1 1 129.36
    -1 -1 2 539.74
    1 -1 -2 534.95
    1 -1 -2 543.08
    -1 1 -2 539.82
    1 -1 -2 531.38
    -1 1 -2 541.49
    -1 -1 -2 538.57
    -1 1 2 538.04
    1 1 -2 536.07
    -1 -1 -2 527.02
    -1 -1 -2 542.35
    1 -1 2 491.66
    1 1 -2 550.19
    1 -1 -3 129.81
    -1 1 -3 132.72
    1 1 3 133.28
    -1 -1 3 133.08
    1 -1 -3 131.79
    1 -1 -3 135.31
    -1 1 -3 131.7
    -1 1 3 130.96
    -1 -1 -3 133.36
    -1 -1 -3 133.39
    1 1 -3 126.44
    1 -1 3 139.76
    1 1 -3 128.26
    -1 1 3 134.6
    -1 -1 -3 130.56
    -1 1 -4 9.45
    -1 1 -4 9.26
    1 -1 -4 8.86
    1 1 4 9.74
    1 -1 -4 9.02
    -1 -1 4 9.72
    1 1 -4 8.94
    -1 -1 -4 8.57
    -1 -1 -4 9.13
    -1 -1 -4 9.42
    -1 1 4 8.97
    1 -1 4 8.96
    1 1 -4 8.34
    -1 1 4 9.01
    1 1 5 1.82
    -1 1 -5 1.62
    -1 -1 5 1.61
    1 -1 -5 1.22
    1 -1 -5 1.3
    -1 1 -5 1.1
    1 1 -5 1.61
    -1 1 5 1.59
    1 -1 5 1.9
    -1 -1 -5 1.74
    -1 -1 -5 1.29
    1 1 -5 1.3
    -1 1 -6 2.51
    -1 -1 6 2.74
    -1 1 -6 2.53
    1 -1 -6 2.04
    1 -1 -6 2.57
    1 1 -6 2
    -1 -1 -6 3.36
    -1 -1 -6 1.66
    1 1 -6 3.04
    -1 1 6 2.46
    -1 1 -7 2.13
    -1 1 -7 1.95
    -1 -1 7 3.5
    1 -1 -7 2.12
    1 -1 -7 1.95
    1 1 7 1.88
    -1 1 7 2.07
    1 1 -7 2.17
    -1 -1 -7 2.33
    -1 -1 -7 2.34
    1 1 -7 2.9
    1 -1 -8 1.15
    1 -1 -8 0.25
    -1 1 -8 0.33
    -1 -1 8 0.56
    1 1 8 0.21
    -1 -1 -8 0.1
    -1 -1 -8 0.22
    1 1 -8 0.36
    -1 1 8 0.21
    1 1 -8 0.57
    1 -1 -9 0.24
    -1 1 -9 0.01
    -1 -1 9 0.41
    1 -1 -9 -0.13
    1 1 9 0.08
    -1 -1 -9 0.03
    -1 1 9 0.46
    1 1 -9 -0.36
    1 -1 9 0.03
    1 1 -9 0.2
    -1 2 0 8.34
    -1 -2 0 9.33
    1 -2 0 8.54
    1 -2 0 9.34
    1 -2 -1 124.05
    1 -2 -1 124.62
    -1 2 -1 128.74
    -1 -2 1 122
    -1 2 -1 122.11
    -1 -2 -1 120.45
    -1 2 1 123.88
    1 -2 1 124.76
    1 2 -1 123.74
    1 2 -1 127.16
    -1 -2 -1 122.88
    -1 -2 -1 123.9
    1 -2 -2 232.25
    -1 -2 2 228.72
    1 -2 -2 227.63
    -1 2 -2 233.39
    1 -2 -2 236.91
    -1 2 -2 233.96
    1 2 -2 234.76
    -1 2 2 220.03
    1 2 -2 235.24
    1 -2 2 232.98
    -1 -2 -2 238.46
    -1 -2 -2 235.95
    -1 -2 -2 227.61
    -1 2 -3 77.14
    1 -2 -3 70.85
    -1 2 -3 69.62
    1 -2 -3 75.29
    -1 -2 3 73.52
    1 -2 -3 73.86
    -1 2 3 72.57
    -1 -2 -3 74.53
    1 2 -3 75.8
    1 -2 3 75.12
    -1 -2 -3 73.01
    1 2 -3 73.6
    -1 -2 -3 74
    -1 2 -4 18.72
    -1 2 -4 20.48
    1 -2 -4 18.59
    1 -2 -4 19.51
    1 -2 -4 17.6
    -1 -2 4 19.84
    1 -2 4 20.17
    1 2 -4 20.18
    1 2 -4 18.41
    -1 -2 -4 19.77
    -1 2 4 20.02
    -1 2 4 19.22
    -1 -2 -4 18.8
    -1 -2 -4 18.49
    1 -2 -5 5.54
    -1 2 -5 5.49
    -1 -2 5 5.52
    -1 2 -5 5.51
    1 -2 -5 5.49
    1 -2 -5 5.95
    1 2 5 5.53
    -1 -2 -5 6.13
    1 -2 5 5.67
    -1 -2 -5 6.34
    -1 -2 -5 4.4
    -1 2 5 5.39
    1 2 -5 5.34
    1 2 -5 6.49
    -1 2 -6 7.96
    -1 2 -6 6.08
    1 -2 -6 6.68
    -1 -2 6 6.89
    1 -2 -6 6.99
    1 2 -6 5.79
    1 -2 6 6.51
    -1 2 6 5.83
    -1 -2 -6 7.52
    1 2 -6 7.01
    -1 -2 -6 7.63
    -1 2 -7 2.59
    1 -2 -7 3.87
    -1 2 -7 3.23
    -1 -2 7 3.57
    1 2 7 2.86
    1 -2 -7 3.44
    -1 -2 -7 3.15
    1 2 -7 2.85
    -1 2 7 3.36
    -1 -2 -7 2.51
    1 2 -7 2.38
    1 -2 -8 2.67
    1 -2 -8 2.74
    1 2 8 2.52
    -1 -2 8 2.86
    -1 2 -8 2.81
    1 2 -8 3.9
    -1 -2 -8 2.83
    1 2 -8 2.29
    -1 -2 -8 1.79
    -1 2 8 3.87
    1 -2 -9 3.08
    -1 2 -9 2.86
    1 -2 -9 3.02
    -1 -2 9 3.11
    1 2 9 2.56
    -1 -2 -9 3.25
    -1 2 9 4.68
    1 -2 9 3.94
    1 2 -9 2.7
    1 -3 0 27.06
    -1 3 0 28.51
    -1 -3 0 28.4
    -1 3 0 28
    1 3 0 27.64
    1 -3 0 27.46
    1 -3 -1 13.79
    1 -3 -1 13.01
    -1 -3 1 13.6
    -1 3 -1 13.85
    1 3 1 13.6
    -1 3 -1 14.53
    1 3 -1 13.72
    1 -3 1 12.88
    -1 -3 -1 13.47
    -1 -3 -1 13.65
    1 3 -1 13.61
    -1 3 1 12.78
    -1 -3 -1 13.44
    -1 3 -2 180.41
    -1 -3 2 184.76
    1 -3 -2 180.96
    -1 3 -2 180.53
    1 -3 -2 186.57
    -1 -3 -2 181.15
    -1 3 2 186.64
    1 3 -2 178.77
    1 -3 2 176.89
    -1 -3 -2 174.59
    -1 -3 -2 186.76
    1 3 -2 179.93
    1 -3 -3 24.47
    -1 3 -3 22.83
    1 -3 -3 23.33
    1 -3 -3 24.39
    -1 -3 3 23.85
    -1 3 -3 22.82
    -1 -3 -3 23.63
    1 3 -3 24.86
    -1 3 3 24.05
    -1 -3 -3 22.31
    -1 -3 -3 21.41
    1 -3 3 25.1
    1 3 -3 23.68
    1 -3 -4 2.11
    -1 3 -4 2.94
    1 -3 -4 2.14
    -1 -3 4 2.75
    -1 3 -4 1.45
    1 -3 -4 1.97
    -1 3 4 2.77
    -1 -3 -4 2.88
    1 3 -4 2.74
    -1 -3 -4 2.41
    1 3 -4 3.33
    -1 -3 -4 1.9
    1 -3 4 2.01
    -1 3 -5 13.1
    -1 -3 5 13.99
    1 -3 -5 14.58
    1 -3 -5 12.72
    1 -3 -5 13.7
    -1 3 -5 15.69
    1 3 5 14.03
    -1 -3 -5 14.32
    1 3 -5 13.68
    1 3 -5 12.61
    1 -3 5 14.67
    -1 -3 -5 14.87
    -1 3 5 11.09
    -1 -3 -5 12.61
    1 -3 -6 22.47
    -1 3 -6 22.6
    1 3 6 22.01
    1 -3 -6 21.93
    -1 3 -6 21.65
    1 -3 6 20.47
    1 3 -6 22.52
    -1 -3 -6 22.71
    -1 3 6 21.32
    1 3 -6 19.75
    -1 -3 -6 24.68
    -1 -3 7 2.14
    1 -3 -7 2.61
    -1 3 -7 2.39
    -1 3 -7 2.01
    1 3 7 2.55
    1 -3 -7 2.05
    1 3 -7 1.91
    -1 -3 -7 2.38
    -1 -3 -7 2.17
    -1 3 7 1.62
    1 3 -7 0.83
    -1 -3 8 -0.09
    -1 3 -8 0.19
    1 -3 -8 -0.06
    1 3 8 0.09
    1 -3 -8 -0.19
    1 3 -8 0
    1 3 -8 0
    -1 -3 -8 0.19
    -1 -3 -8 0.09
    -1 3 8 0.04
    -1 3 -9 4.13
    1 -3 -9 5.09
    1 -3 -9 6.25
    -1 -3 9 3.74
    1 3 9 5.45
    -1 3 9 5.49
    -1 -3 -9 4.33
    1 -3 9 5.84
    -1 -3 -9 4.63
    1 3 -9 6.55
    1 -4 0 17.71
    -1 4 0 18.09
    1 4 0 18.01
    -1 4 0 17.77
    -1 -4 0 18.75
    1 -4 0 17.9
    1 4 1 21.55
    -1 4 -1 20.21
    1 -4 -1 20.43
    -1 -4 1 21.01
    1 4 1 20.29
    -1 4 -1 21.15
    1 -4 -1 21.11
    1 4 -1 17.15
    -1 4 1 21.3
    -1 -4 -1 16.92
    1 4 -1 20.21
    1 -4 1 21.16
    -1 -4 -1 19.68
    1 -4 -2 79.91
    -1 4 -2 77.17
    -1 4 -2 78.14
    1 -4 -2 78.64
    -1 -4 2 77.1
    1 4 2 77.66
    -1 -4 -2 79.35
    -1 4 2 79.64
    -1 -4 -2 76.53
    1 4 -2 78.77
    -1 -4 -2 79.88
    1 -4 2 78.3
    1 4 -2 75.66
    1 4 3 0.73
    -1 -4 3 0.65
    1 -4 -3 1.02
    -1 4 -3 0.79
    -1 4 -3 0.68
    1 -4 -3 0.6
    -1 4 3 0.95
    1 -4 3 1.05
    1 4 -3 0.58
    -1 -4 -3 0.96
    -1 -4 -3 0.88
    1 4 -3 0.82
    -1 -4 -3 1.26
    1 -4 -4 0.83
    1 4 4 0.65
    1 -4 -4 0.7
    1 -4 -4 0.8
    -1 4 -4 0.78
    -1 -4 4 0.78
    -1 4 -4 0.6
    1 4 -4 0.58
    -1 -4 -4 1.24
    -1 4 4 0.87
    -1 -4 -4 1.1
    -1 -4 -4 0.82
    1 -4 4 0.68
    1 4 -4 0.38
    1 -4 -5 3.44
    -1 -4 5 3.52
    1 -4 -5 4.2
    -1 4 -5 3.95
    -1 4 -5 2.81
    1 4 5 4.56
    1 -4 -5 4.57
    -1 -4 -5 3.98
    1 4 -5 4.35
    -1 -4 -5 3.97
    1 4 -5 3.14
    1 -4 5 4.78
    -1 -4 -5 3.52
    -1 4 5 4.56
    -1 4 -6 1.35
    -1 4 -6 1.52
    1 4 6 2.04
    1 -4 -6 1.84
    1 -4 -6 1.71
    1 4 -6 1.45
    -1 -4 -6 1.29
    -1 -4 -6 1.02
    -1 4 6 1.63
    1 4 -6 1.75
    1 -4 6 1.54
    -1 4 -7 5.86
    1 4 7 7.32
    1 -4 -7 6.02
    1 -4 -7 6.89
    -1 -4 7 5.99
    -1 -4 -7 5.36
    -1 4 7 6.61
    1 4 -7 7.32
    -1 -4 -7 6.17
    1 4 -7 6.07
    1 4 8 0.66
    1 -4 -8 0.36
    -1 -4 8 0.47
    -1 4 -8 0.54
    1 -4 -8 0.43
    -1 -4 -8 0.2
    1 4 -8 -0.05
    1 4 -8 0.26
    -1 4 8 0.31
    -1 -4 -8 -0.02
    -1 5 0 75.26
    -1 5 0 76.55
    1 -5 0 74.85
    1 5 0 75.73
    1 5 0 72.1
    -1 -5 0 74.61
    1 -5 0 76.4
    -1 5 -1 11.79
    1 -5 -1 10.12
    -1 5 -1 11.47
    1 -5 -1 10.41
    1 5 1 13.02
    -1 -5 1 11.1
    1 5 1 11.56
    -1 -5 -1 10.2
    -1 -5 -1 9.86
    1 5 -1 12.57
    -1 5 1 11.42
    1 -5 1 10.98
    1 5 -1 11.69
    1 -5 -2 34.91
    -1 5 -2 33.15
    -1 -5 2 33.48
    1 -5 -2 35
    -1 5 -2 33.87
    1 5 2 35.3
    -1 -5 -2 35.27
    -1 5 2 34.91
    -1 -5 -2 33.67
    1 5 -2 34.49
    1 -5 2 32.98
    1 5 -2 34.36
    1 5 3 17.32
    1 -5 -3 19.27
    1 -5 -3 19.54
    -1 5 -3 18.55
    -1 -5 3 19.33
    -1 5 -3 19.49
    1 -5 3 19.16
    -1 -5 -3 18.33
    -1 -5 -3 17.41
    -1 5 3 17.11
    1 5 -3 19.63
    -1 -5 -3 19.92
    1 5 -3 19.55
    -1 5 -4 5.67
    1 -5 -4 5.58
    -1 5 -4 6.56
    1 -5 -4 6.34
    -1 -5 4 6.81
    1 5 4 6.05
    -1 5 4 5.96
    -1 -5 -4 6.53
    -1 -5 -4 6.44
    -1 -5 -4 6.34
    1 5 -4 5.42
    1 -5 4 5.85
    1 5 -4 5.28
    -1 5 -5 1.16
    -1 -5 5 1.54
    1 -5 -5 1.18
    1 5 5 0.65
    1 -5 -5 0.62
    -1 5 -5 0.71
    -1 -5 -5 0.94
    -1 -5 -5 1.33
    1 5 -5 1.1
    1 5 -5 1.19
    1 -5 5 1.53
    -1 -5 -5 0.79
    -1 5 5 1.57
    1 -5 -6 0.68
    1 -5 -6 1.13
    -1 5 -6 0.82
    1 5 6 0.65
    -1 5 -6 0.65
    -1 -5 -6 0.98
    -1 5 6 1.49
    1 -5 6 0.87
    -1 -5 -6 0.91
    1 5 -6 1.02
    1 5 -6 1.12
    -1 5 -7 0.42
    1 -5 -7 0.29
    1 5 7 0.31
    -1 -5 7 0.19
    -1 -5 -7 0.62
    -1 -5 -7 0.47
    1 5 -7 0.24
    1 5 -7 0.77
    -1 5 7 0.31
    -1 5 -8 0.3
    1 5 8 0.08
    1 -5 -8 0.37
    -1 -5 8 0.36
    -1 5 8 0.23
    1 5 -8 0.27
    -1 -5 -8 0.15
    -1 -5 -8 0.28
    1 6 0 81.21
    1 6 0 82.1
    -1 6 0 78.52
    1 -6 0 77.32
    -1 -6 0 82.16
    1 -6 0 81.71
    -1 6 0 80.57
    1 -6 -1 66.34
    -1 -6 1 70.11
    1 -6 -1 64.73
    -1 6 -1 69.66
    1 6 1 66.26
    -1 6 -1 67.17
    1 6 1 65.54
    1 6 -1 68.46
    -1 -6 -1 64.55
    -1 -6 -1 70.18
    1 -6 1 68.66
    1 6 -1 70.06
    -1 6 1 68.8
    -1 6 1 69.35
    1 -6 -2 2.99
    1 6 2 3.18
    -1 -6 2 2.71
    1 6 2 3.37
    -1 6 -2 3.04
    1 -6 -2 3.7
    -1 6 -2 3.16
    -1 6 2 3.46
    1 6 -2 3.41
    -1 -6 -2 2.97
    1 6 -2 2.94
    -1 -6 -2 3.67
    1 -6 2 3.49
    1 -6 -3 24.6
    -1 -6 3 23.87
    1 -6 -3 24.82
    -1 6 -3 25.93
    1 6 3 23.86
    -1 6 -3 26.46
    1 -6 3 21.92
    -1 -6 -3 21.6
    -1 -6 -3 24.8
    1 6 -3 25.11
    1 6 -3 24.08
    -1 6 3 24.77
    -1 -6 4 12
    -1 6 -4 11.86
    1 6 4 12.89
    1 -6 -4 11.7
    1 -6 -4 11.42
    -1 6 -4 11.5
    1 -6 4 10.78
    -1 6 4 12.25
    1 6 -4 11.47
    -1 -6 -4 10.93
    -1 -6 -4 11.45
    -1 -6 -4 11.22
    1 6 -4 12.38
    1 -6 -5 0.94
    -1 6 -5 1.24
    -1 6 -5 1.62
    -1 -6 5 1.13
    1 6 5 0.98
    -1 -6 -5 0.96
    -1 -6 -5 1.36
    -1 6 5 0.98
    1 -6 5 1.22
    1 6 -5 1.11
    -1 -6 -5 1.51
    1 6 -5 0.71
    1 -6 -6 3.15
    -1 6 -6 2.94
    -1 6 -6 3.51
    1 6 6 2.08
    -1 6 6 1.85
    1 6 -6 2.62
    -1 -6 -6 3.3
    1 -6 6 3.25
    1 6 -6 2.84
    -1 -6 -6 3.3
    -1 6 -7 0.49
    1 -6 -7 1.05
    -1 -6 7 0.83
    1 6 7 1.48
    1 6 -7 0.52
    -1 6 7 0.56
    -1 -6 -7 0.92
    1 6 -7 0.81
    -1 -6 -7 1
    1 -6 -8 1.03
    -1 6 -8 1.48
    1 6 8 1.59
    -1 -6 8 0.52
    -1 6 8 1.04
    -1 -6 -8 1.48
    -1 -6 -8 1.23
    1 6 -8 0.24
    1 -7 0 6.24
    -1 7 0 6.55
    -1 -7 0 6.76
    -1 7 0 7.22
    1 -7 0 6.04
    1 7 0 5.89
    -1 -7 1 11.22
    1 -7 -1 10.28
    1 7 1 11.68
    -1 7 -1 10.96
    1 7 1 11.68
    -1 7 -1 10.36
    1 -7 -1 9.87
    1 7 -1 11.11
    -1 -7 -1 9.26
    1 7 -1 10.03
    -1 7 1 11.47
    -1 7 1 10.88
    -1 -7 -1 11.23
    1 -7 1 10.63
    -1 7 -2 5.89
    1 7 2 6.07
    -1 -7 2 5.94
    1 -7 -2 6.04
    -1 7 -2 6.25
    1 7 2 6.37
    1 -7 -2 6.92
    1 7 -2 6.89
    -1 -7 -2 7.21
    -1 7 2 6.25
    -1 -7 -2 6.83
    1 -7 2 6.74
    1 7 -2 6.99
    -1 7 -3 17.87
    1 7 3 17.74
    -1 7 -3 19.77
    -1 -7 3 17.53
    1 -7 -3 19.04
    -1 -7 -3 20.16
    1 7 -3 18.42
    1 -7 3 18.06
    -1 -7 -3 18.13
    -1 7 3 17.76
    1 7 -3 18.44
    -1 -7 4 1.39
    1 -7 -4 1.73
    1 7 4 1.34
    -1 7 -4 1.19
    1 -7 -4 1.6
    -1 7 -4 0.75
    1 -7 4 1.4
    -1 -7 -4 1.54
    -1 7 4 1.55
    1 7 -4 1.49
    -1 -7 -4 1.36
    1 7 -4 1.32
    -1 7 -5 8.35
    -1 -7 5 7.89
    1 -7 -5 6.63
    -1 7 -5 5.97
    1 7 5 7.89
    1 -7 5 8.48
    -1 -7 -5 7.01
    1 7 -5 8.97
    -1 7 5 7.99
    -1 -7 -5 6.77
    1 7 -5 9.37
    1 7 6 6.08
    -1 7 -6 5.06
    1 -7 -6 6.65
    -1 7 6 6.07
    1 7 -6 6.23
    -1 -7 -6 5.53
    1 7 -6 6.26
    -1 -7 -6 6.7
    1 -7 6 6.4
    1 -7 -7 1.4
    -1 7 -7 1.45
    1 7 7 1.2
    -1 -7 7 1.02
    -1 7 7 1.19
    1 7 -7 1.23
    1 7 -7 0.61
    -1 -7 -7 1.25
    -1 -7 8 0.48
    -1 7 -8 0.44
    1 -7 -8 0.51
    1 7 -8 0.23
    -1 -7 -8 0.43
    -1 7 8 0.22
    1 -8 0 -0.11
    1 -8 0 0.16
    1 8 0 0.12
    -1 -8 0 0.01
    -1 8 0 -0.08
    -1 8 0 -0.03
    -1 8 -1 13.34
    -1 -8 1 15.16
    1 8 1 13.84
    1 -8 -1 16.23
    -1 8 -1 14.12
    1 -8 -1 14
    -1 -8 -1 13.91
    -1 8 1 14.87
    1 -8 1 15.07
    -1 8 1 15.6
    -1 -8 -1 13.05
    1 8 -1 14.27
    1 8 2 20.41
    -1 8 -2 21.48
    1 -8 -2 22.23
    -1 -8 2 21.22
    -1 8 -2 21.76
    1 -8 -2 21.74
    -1 8 2 20.02
    1 8 -2 22.25
    -1 -8 -2 22.37
    1 -8 2 20.58
    -1 -8 -2 24.12
    -1 8 2 20.17
    1 -8 -3 15.15
    -1 8 -3 13.49
    -1 8 -3 14.23
    1 8 3 14.53
    -1 -8 3 11.89
    1 -8 -3 13.57
    1 -8 3 12.27
    1 8 -3 13.2
    -1 -8 -3 14.34
    1 8 -3 14.54
    -1 -8 -3 13.1
    -1 8 3 15.37
    -1 8 -4 20.54
    -1 8 -4 18.99
    1 -8 -4 19.78
    1 -8 -4 16.95
    -1 -8 4 18.19
    -1 -8 -4 19
    -1 -8 -4 18.17
    -1 8 4 18.71
    1 8 -4 18.64
    1 -8 4 19.27
    1 8 -4 19.67
    -1 -8 5 9.55
    -1 8 -5 10.75
    1 -8 -5 9.25
    -1 8 -5 9.39
    1 8 -5 9.2
    -1 -8 -5 9.83
    1 8 -5 9.27
    1 -8 5 9.36
    -1 -8 -5 8.9
    1 -8 -6 8.15
    -1 8 -6 9.78
    -1 -8 -6 8.74
    1 -8 6 10.45
    1 8 -6 8.4
    1 8 -6 8.35
    -1 8 -7 -0.07
    1 -8 -7 0.13
    -1 -8 7 0.12
    1 8 -7 0.14
    -1 -8 -7 0.47
    1 -9 0 4.01
    -1 -9 0 4.85
    1 9 0 5.3
    -1 9 0 5.24
    1 -9 -1 7.84
    1 -9 -1 6.9
    1 9 1 9.38
    -1 -9 1 7.43
    -1 9 -1 8.11
    1 9 -1 6.62
    -1 -9 -1 8.68
    -1 9 1 8.32
    1 -9 1 7.1
    -1 -9 -1 6.66
    1 -9 -2 2.32
    1 -9 -2 2.38
    1 9 2 2.41
    -1 -9 2 2.5
    -1 9 -2 3.44
    1 9 -2 2.48
    -1 9 2 2.41
    1 -9 2 2.12
    -1 -9 -2 2.98
    -1 -9 -2 2.97
    1 -9 -3 26.58
    1 9 3 25.83
    -1 9 -3 25.72
    1 -9 -3 24.78
    -1 -9 3 26.34
    -1 -9 -3 28.02
    1 -9 3 24.15
    1 9 -3 27.22
    -1 -9 -3 28.27
    1 -9 -4 1.28
    1 -9 -4 1.52
    -1 -9 4 1
    -1 9 -4 1.41
    -1 -9 -4 1.45
    1 -9 4 0.67
    1 9 -4 0.98
    -1 -9 -4 1.33
    -1 9 -5 15.23
    -1 -9 5 14.02
    1 -9 -5 12.96
    -1 -9 -5 15.07
    1 9 -5 14.85
    -1 -9 -5 12.77
    1 -9 5 12.97
    1 -9 -6 1.18
    -1 9 -6 0.44
    -1 -9 6 1.16
    1 9 -6 2.34
    1 -9 6 1.43
    -1 -9 -6 1.09
    1 -9 -7 1.36
    -1 -9 -7 1.89
    -1 -10 0 3.33
    1 -10 0 4.97
    1 10 0 4.36
    -1 10 0 4.58
    1 -10 -1 0.73
    1 10 1 1.29
    -1 -10 1 1.47
    -1 10 -1 1.11
    1 -10 -1 0.74
    -1 -10 -1 1.05
    -1 10 1 0.72
    1 10 -1 0.88
    1 -10 1 1.48
    -1 -10 2 12.76
    -1 10 -2 10.56
    1 10 2 11.9
    1 -10 -2 12.82
    1 -10 -2 9.75
    -1 -10 -2 11.88
    1 -10 2 12.32
    1 10 -2 11.61
    -1 -10 -2 10.79
    -1 10 2 12.93
    1 -10 -3 10.17
    -1 10 -3 10.65
    -1 -10 3 11.08
    1 10 3 11.11
    1 -10 -3 10.34
    -1 -10 -3 10.54
    1 -10 3 12.15
    -1 10 3 11.28
    -1 -10 -3 9.05
    1 10 -3 10.5
    1 10 4 9.63
    -1 10 -4 9.78
    -1 -10 4 13.47
    1 -10 -4 10.19
    1 -10 -4 12.16
    1 10 -4 12.2
    -1 -10 -4 12.58
    -1 -10 -4 13.86
    1 -10 4 9.13
    1 10 5 2.73
    1 -10 -5 3.26
    -1 -10 5 3.1
    -1 -10 -5 2.01
    -1 -10 -5 1.88
    1 -10 5 2.88
    1 10 -5 3.24
    -1 -10 6 4.09
    1 -10 -6 4.88
    1 -10 6 3.15
    -1 -10 -6 3.4
    1 10 -6 4.24
    1 11 0 7.5
    1 -11 0 9.75
    -1 -11 0 10.05
    -1 11 0 10.09
    1 11 1 6.71
    1 -11 -1 6.21
    -1 11 -1 5.22
    1 -11 -1 5.05
    -1 -11 1 4.45
    -1 -11 -1 4.34
    1 11 -1 4.79
    -1 11 1 5.55
    1 -11 1 6.62
    -1 11 -2 4.87
    1 11 2 4.67
    1 -11 -2 6.01
    1 -11 -2 6.48
    -1 -11 2 5.26
    1 -11 2 3.81
    1 11 -2 4.55
    -1 -11 -2 6.37
    -1 -11 -2 4.95
    -1 11 2 5.7
    1 -11 -3 27.06
    -1 11 -3 26.13
    1 -11 -3 26.38
    -1 -11 3 27.68
    1 11 3 29.58
    -1 -11 -3 29.19
    -1 11 3 26.13
    1 -11 3 27.68
    1 11 -3 24.76
    -1 -11 -3 27.93
    1 -11 -4 9.15
    1 11 4 8.31
    -1 11 -4 9.06
    -1 -11 4 7.77
    1 -11 -4 8.58
    1 11 -4 9.12
    -1 11 4 8.76
    -1 -11 -4 7.35
    -1 -11 -4 8.17
    1 -11 4 8.74
    -1 -11 5 3.51
    1 -11 -5 3.05
    1 11 5 2.51
    1 -11 5 3.35
    -1 -11 -5 3
    1 11 -5 3.55
    -1 -11 -5 3.7
    1 -11 -6 1.49
    1 11 6 1.82
    -1 -11 6 0.91
    -1 -11 -6 1.8
    1 -11 6 1.07
    -1 12 0 19.31
    1 -12 0 16.05
    1 12 0 21.15
    -1 -12 0 20.13
    1 -12 -1 12.19
    -1 -12 1 12.63
    -1 12 -1 11.56
    1 12 1 12.48
    1 -12 1 12.6
    1 12 -1 12.5
    -1 12 1 12.54
    -1 -12 -1 12.99
    1 -12 -2 4.69
    1 12 2 5.8
    1 -12 -2 5.77
    -1 12 -2 5.26
    -1 -12 2 6.05
    -1 -12 -2 5.93
    1 -12 2 5.57
    1 12 -2 4.86
    -1 12 2 5.29
    -1 -12 -2 5.66
    -1 -12 3 0.64
    1 12 3 0.92
    1 -12 -3 1
    -1 12 -3 0.54
    1 -12 -3 0.51
    1 12 -3 0.49
    -1 -12 -3 0.92
    -1 12 3 1.03
    1 -12 3 0.54
    -1 -12 -3 0.66
    1 -12 -4 14.96
    -1 12 -4 14.3
    -1 -12 4 12.83
    1 12 4 15.62
    1 -12 -4 13.11
    -1 -12 -4 14.49
    -1 -12 -4 13.23
    1 -12 4 13.77
    1 12 -4 14.38
    -1 12 4 15.06
    1 -12 -5 -0.1
    -1 -12 5 -0.05
    1 12 5 0.63
    1 -12 5 -0.13
    -1 12 5 0.45
    1 12 -5 -0.04
    -1 -12 -5 0.18
    1 -13 0 0.81
    -1 -13 0 0.3
    1 13 0 0.8
    -1 13 0 0.78
    1 13 1 9.47
    -1 13 -1 9.1
    -1 -13 1 7.54
    1 -13 -1 10.89
    -1 -13 -1 9.82
    1 -13 1 11.27
    -1 13 1 8.95
    1 13 -1 9.72
    1 -13 -2 2.44
    -1 13 -2 1.78
    1 13 2 3.16
    1 -13 -2 2.87
    -1 -13 2 2.34
    -1 -13 -2 2.18
    -1 13 2 2.32
    1 -13 2 2.33
    1 13 -2 1.9
    1 -13 -3 8.74
    1 -13 -3 9.49
    -1 13 -3 6.75
    1 13 3 8.76
    -1 -13 3 7.37
    1 -13 3 9.06
    -1 -13 -3 8.21
    -1 -13 -3 7.63
    -1 13 3 8.13
    1 13 -3 8.81
    1 -13 -4 0.82
    -1 -13 4 0.44
    1 -13 -4 0.28
    1 13 4 0.68
    -1 -13 -4 0.34
    -1 -13 -4 1.01
    1 13 -4 -0.22
    1 -13 4 0.69
    -1 13 4 0.21
    -1 -14 0 14.85
    1 -14 0 11.32
    1 14 0 14.09
    -1 14 0 11.74
    1 14 1 5.08
    1 -14 -1 3.93
    -1 -14 1 5.17
    -1 14 -1 3.53
    1 -14 1 4.3
    -1 14 1 4.85
    -1 -14 -1 5.15
    1 14 -1 5.82
    1 -14 -2 2.06
    -1 14 -2 1.62
    -1 -14 2 1.98
    1 14 2 1.01
    -1 -14 -2 0.55
    1 14 -2 1.77
    1 -14 2 0.84
    -1 14 2 2.06
    1 -14 -3 1.78
    -1 -14 3 1.37
    1 14 3 2.14
    -1 14 -3 2.93
    1 -14 -3 2.31
    1 -14 3 2.02
    -1 -14 -3 1.57
    1 14 -3 1.26
    -1 14 3 1.5
    1 -15 0 0.27
    1 15 0 0.51
    -1 -15 0 0.99
    -1 15 0 0.96
    -1 -15 1 0.25
    1 15 1 1.1
    1 -15 -1 0.83
    -1 15 -1 1.11
    1 15 -1 0.78
    1 -15 1 0.63
    -1 -15 -1 1.17
    -1 15 1 0.63
    -2 0 0 258.58
    2 0 0 256.6
    -2 0 0 259.47
    -2 0 -1 194.78
    2 0 1 202.7
    -2 0 -1 188.8
    2 0 -1 193.86
    -2 0 1 198.85
    -2 0 -1 199.21
    -2 0 1 201.25
    2 0 2 252.28
    -2 0 -2 257.5
    2 0 -2 252.8
    -2 0 2 257.32
    -2 0 -2 251.2
    -2 0 -2 255.4
    2 0 -2 255.73
    -2 0 3 11.97
    -2 0 3 13.15
    2 0 -3 13.48
    2 0 3 12.32
    -2 0 -3 14.05
    -2 0 -3 13.03
    -2 0 -3 13.06
    2 0 -3 14.18
    -2 0 -4 0.8
    2 0 4 1.41
    -2 0 4 1.13
    2 0 -4 1.24
    -2 0 -4 1.09
    2 0 -4 1.28
    -2 0 4 1.09
    2 0 5 67.12
    -2 0 -5 67.41
    2 0 -5 66.55
    -2 0 -5 69.32
    -2 0 5 63.19
    2 0 -5 64.95
    2 0 6 4.27
    -2 0 6 3.43
    2 0 -6 3.93
    2 0 -6 3.73
    -2 0 -6 4.15
    -2 0 -6 3.71
    -2 0 7 23.3
    2 0 -7 22.86
    2 0 -7 21.58
    -2 0 -7 23.15
    -2 0 -7 21.92
    -2 0 -8 1.29
    2 0 -8 1.59
    -2 0 8 1.05
    2 0 -8 1.06
    2 0 -9 1.07
    -2 0 -9 0.76
    -2 0 9 0.87
    2 0 -9 0.69
    2 0 9 0.92
    2 -1 0 3.66
    -2 -1 0 5.17
    2 1 0 4.39
    -2 1 0 4.52
    -2 -1 0 4.12
    2 -1 0 3.93
    2 -1 -1 229.78
    2 -1 -1 223.94
    2 1 1 228.92
    -2 -1 1 233.22
    -2 1 -1 224.97
    -2 -1 1 228.92
    -2 1 1 225.21
    -2 -1 -1 224.68
    2 1 -1 230.65
    -2 -1 -1 230.98
    -2 -1 -1 227.98
    2 -1 1 227.4
    2 -1 -2 584.73
    -2 1 -2 598.79
    -2 -1 2 586.1
    -2 -1 2 587.08
    -2 1 -2 593.26
    2 1 -2 592.26
    -2 -1 -2 601.23
    -2 -1 -2 590.43
    2 -1 2 578.51
    -2 1 2 567.97
    -2 -1 -2 591.71
    2 1 -2 592.92
    -2 -1 3 34.03
    2 1 3 35.78
    2 -1 -3 33.62
    -2 1 -3 35.7
    -2 1 -3 35.98
    2 -1 -3 36.91
    -2 -1 3 35.19
    -2 1 3 35.49
    2 1 -3 34.25
    -2 1 3 35.85
    2 1 -3 36.98
    2 -1 3 33.39
    -2 -1 -3 36.59
    -2 -1 -3 33.66
    -2 -1 -3 32.71
    -2 -1 4 41.52
    2 -1 -4 37.98
    2 -1 -4 42.18
    -2 1 -4 39.94
    -2 -1 4 40.63
    2 1 4 41.81
    -2 1 -4 40.46
    -2 -1 -4 41.35
    2 -1 4 40.07
    2 1 -4 38.78
    -2 1 4 43.17
    -2 -1 -4 41.71
    -2 1 4 42.85
    2 1 -4 40.06
    -2 -1 -4 41.67
    2 -1 -5 11.6
    -2 1 -5 13.31
    2 1 5 13.47
    -2 1 -5 13.23
    2 -1 -5 13.85
    -2 -1 5 10.98
    2 1 -5 12.95
    -2 -1 -5 12.92
    -2 -1 -5 12.5
    -2 1 5 14.26
    2 1 -5 12.57
    2 -1 5 12.82
    -2 -1 -5 12.3
    -2 1 -6 23.91
    2 -1 -6 21.55
    -2 1 -6 23.18
    -2 -1 6 21.33
    2 1 6 20.26
    2 -1 -6 22.57
    2 1 -6 20.69
    -2 1 6 21.35
    -2 -1 -6 20.39
    2 1 -6 22.05
    2 -1 6 20.62
    -2 -1 -6 20.31
    -2 1 -7 6.99
    2 -1 -7 5.1
    2 -1 -7 5.15
    -2 -1 7 4.3
    -2 1 -7 4.19
    2 1 -7 3.8
    -2 -1 -7 4.99
    -2 1 7 5.27
    -2 -1 -7 5.11
    2 1 -7 4.99
    2 -1 -8 0.21
    2 -1 -8 0.13
    -2 1 -8 0.18
    -2 -1 8 0.16
    -2 1 8 0.15
    2 1 -8 -0.15
    -2 -1 -8 0.35
    2 1 -8 0.18
    2 1 9 1.02
    -2 -1 9 1.44
    2 -1 -9 1.08
    -2 1 -9 1.11
    2 -1 -9 1.05
    2 1 -9 0.51
    2 -1 9 0.16
    -2 -1 -9 1.26
    -2 1 9 1.69
    2 1 -9 1.45
    -2 -2 0 225.49
    -2 2 0 226.75
    2 -2 0 215.47
    -2 -2 0 221.99
    2 2 0 227.38
    2 -2 0 223.08
    2 -2 -1 892.19
    -2 -2 1 876.93
    -2 -2 1 885.33
    -2 2 -1 931.38
    2 -2 -1 905.69
    -2 2 -1 1000
    2 2 1 880.86
    -2 -2 -1 845.13
    -2 2 1 915.18
    2 -2 1 976.48
    -2 -2 -1 826.68
    2 2 -1 880.39
    -2 -2 -1 873
    2 -2 -2 335.78
    2 -2 -2 362.45
    -2 2 -2 372.2
    -2 2 -2 353.09
    -2 -2 2 355.58
    -2 -2 2 352.4
    -2 -2 -2 352.26
    -2 -2 -2 341.71
    -2 2 2 349.64
    2 2 -2 352.8
    2 2 -2 350.62
    -2 -2 -2 355.71
    2 -2 2 348.82
    -2 2 -3 10.51
    2 -2 -3 10.01
    -2 -2 3 9.27
    2 -2 -3 9.93
    2 -2 -3 10.39
    -2 2 -3 8.44
    -2 -2 3 9.61
    2 -2 3 8.62
    -2 -2 -3 11.11
    2 2 -3 9.45
    -2 2 3 9.23
    -2 -2 -3 9.58
    2 2 -3 9.12
    -2 -2 -3 9.26
    2 -2 -4 167.4
    -2 -2 4 162.69
    2 -2 -4 160.94
    2 -2 -4 154.69
    -2 2 -4 157.09
    -2 2 -4 160.06
    -2 -2 4 159.84
    -2 -2 -4 158.9
    2 -2 4 159.43
    -2 2 4 158.16
    2 2 -4 155.33
    -2 2 4 164.72
    2 2 -4 158.54
    -2 -2 -4 161.82
    -2 -2 -4 160
    2 -2 -5 50.74
    -2 -2 5 50.07
    2 -2 -5 50.2
    -2 2 -5 51.04
    -2 2 -5 52.88
    2 2 5 51.91
    2 2 -5 50.84
    -2 2 5 52.88
    -2 -2 -5 47.84
    -2 -2 -5 51.05
    2 -2 5 49.38
    -2 -2 -5 48.31
    2 2 -5 48.71
    2 2 6 10.4
    2 -2 -6 10.14
    -2 2 -6 12.18
    -2 2 -6 11.09
    2 -2 -6 11.74
    -2 -2 6 11.31
    2 2 -6 12.14
    2 -2 6 10.33
    -2 -2 -6 11
    2 2 -6 13.15
    -2 2 6 13.2
    -2 -2 -6 11.63
    -2 -2 -6 11.9
    -2 2 -7 6.99
    2 -2 -7 6.75
    -2 -2 7 4.13
    2 -2 -7 5.28
    2 2 -7 5.71
    -2 2 7 5.8
    -2 -2 -7 6.59
    -2 -2 -7 5.09
    2 2 -7 5.43
    2 -2 -8 1.47
    2 -2 -8 0.81
    -2 2 -8 0.66
    2 2 8 0.33
    -2 -2 8 0.67
    2 2 -8 0.64
    -2 2 8 1.16
    -2 -2 -8 0.4
    -2 -2 -8 1.33
    2 2 -8 1.14
    -2 2 -9 1.22
    -2 -2 9 0
    2 -2 -9 2.53
    2 2 9 1.48
    2 -2 -9 1.54
    2 2 -9 0.87
    -2 2 9 0.59
    -2 -2 -9 1.67
    2 2 -9 1.38
    2 -3 0 58.1
    -2 3 0 56.39
    2 3 0 58.07
    2 -3 0 58.14
    -2 -3 0 56.8
    -2 3 -1 186.17
    2 3 1 184.19
    -2 3 -1 185.41
    2 -3 -1 190.26
    -2 -3 1 184.14
    -2 -3 1 180.05
    2 -3 -1 181.29
    -2 -3 -1 175.26
    -2 -3 -1 181.65
    2 3 -1 180.55
    2 3 -1 181.91
    2 -3 1 188.92
    -2 -3 -1 179.33
    -2 3 1 186.82
    -2 3 -2 44.89
    -2 3 -2 47.43
    -2 -3 2 45.19
    -2 -3 2 45.8
    2 -3 -2 48.09
    2 -3 -2 44.29
    -2 -3 -2 48.72
    2 3 -2 46.79
    -2 3 2 43.11
    2 -3 2 41.91
    -2 -3 -2 44.52
    -2 -3 -2 44.79
    2 3 -2 45.66
    2 -3 -3 16.49
    -2 -3 3 14.64
    -2 -3 3 15.58
    -2 3 -3 16.1
    2 -3 -3 15.23
    -2 3 -3 14.8
    -2 -3 -3 15.8
    -2 3 3 14.76
    2 3 -3 15.5
    2 -3 3 14.28
    2 3 -3 15.78
    -2 -3 -3 15.56
    -2 -3 -3 15.22
    -2 -3 4 184.26
    2 -3 -4 186.18
    2 -3 -4 186
    2 -3 -4 187.09
    -2 -3 4 177.03
    -2 3 -4 180.23
    -2 3 -4 190.06
    -2 -3 -4 184.41
    -2 -3 -4 182.35
    -2 3 4 180.12
    -2 -3 -4 177.65
    2 3 -4 183.36
    2 3 -4 180.59
    2 -3 4 189.54
    -2 3 -5 0.1
    2 -3 -5 0.17
    -2 -3 5 0.13
    2 -3 -5 0.29
    -2 -3 5 0.25
    -2 3 -5 0
    -2 -3 -5 0.18
    -2 3 5 0.05
    -2 -3 -5 0.1
    2 -3 5 0.32
    2 3 -5 0.08
    2 3 -5 0.46
    -2 -3 -5 0.69
    -2 3 -6 3.69
    2 -3 -6 2.28
    -2 3 -6 2.29
    -2 -3 6 3.54
    2 -3 -6 3.26
    2 3 -6 3.03
    2 -3 6 2.79
    2 3 -6 3.06
    -2 -3 -6 2.13
    -2 3 6 2.98
    -2 -3 -6 2.33
    -2 -3 -6 3.2
    -2 -3 7 11.58
    2 -3 -7 12.76
    2 -3 -7 12.39
    2 3 7 10.93
    -2 3 -7 10.94
    -2 -3 -7 9.94
    2 3 -7 10.97
    2 3 -7 10.78
    -2 -3 -7 9.97
    -2 3 7 11.58
    -2 3 -8 4.43
    2 3 8 5.5
    2 -3 -8 5.46
    -2 -3 8 6.24
    2 -3 -8 4.72
    2 3 -8 4.91
    -2 3 8 4.29
    2 3 -8 6.33
    -2 -3 -8 5.29
    -2 -3 -8 5.54
    2 3 9 5.54
    -2 3 -9 7.3
    2 -3 -9 6.58
    -2 -3 9 6.21
    2 3 -9 7.07
    -2 3 9 5.73
    -2 -3 -9 6.66
    2 3 -9 7.13
    -2 -4 0 23.95
    2 -4 0 25.46
    -2 4 0 24.35
    2 -4 0 26.32
    -2 4 0 25.24
    2 4 0 25.59
    -2 4 -1 28.72
    2 -4 -1 27.41
    -2 -4 1 27.21
    2 -4 -1 29.5
    -2 4 -1 26.65
    2 4 1 28.12
    -2 -4 1 28.89
    2 4 -1 26.56
    -2 -4 -1 26.86
    2 4 -1 27.64
    2 -4 1 27.49
    -2 -4 -1 27.72
    -2 -4 -1 27.57
    -2 4 1 27.76
    2 -4 -2 59.62
    -2 4 -2 59.55
    2 -4 -2 58.86
    -2 4 -2 58.75
    -2 -4 2 60.16
    -2 -4 2 59.13
    -2 4 2 57.97
    -2 -4 -2 59.47
    -2 -4 -2 55.89
    -2 -4 -2 56.47
    2 -4 2 58.35
    2 4 -2 58.6
    2 4 -2 56.56
    -2 4 -3 68.27
    2 -4 -3 69.12
    -2 4 -3 68.76
    2 -4 -3 66.78
    -2 -4 3 67.34
    -2 -4 -3 66.2
    2 4 -3 68.75
    2 4 -3 67.91
    -2 -4 -3 69.45
    -2 4 3 64.09
    2 -4 3 67.04
    -2 -4 -3 66.05
    -2 -4 4 3.41
    2 -4 -4 3.59
    -2 4 -4 3.5
    2 -4 -4 4.14
    -2 4 -4 3.84
    2 -4 4 4.08
    2 4 -4 3.52
    -2 -4 -4 3.83
    -2 -4 -4 3.93
    -2 4 4 4.07
    2 4 -4 3.85
    -2 -4 -4 3.61
    -2 -4 5 19.4
    -2 4 -5 17.81
    -2 -4 5 18.24
    -2 4 -5 18.5
    2 -4 -5 19.04
    -2 -4 -5 17.46
    2 4 -5 18.77
    -2 -4 -5 17.28
    -2 -4 -5 17.37
    2 -4 5 16.87
    -2 4 5 18.42
    2 4 -5 16.97
    -2 -4 6 1.52
    -2 4 -6 0.8
    2 4 6 1.42
    2 -4 -6 1.25
    -2 4 -6 1.06
    -2 -4 -6 1.07
    2 4 -6 1.5
    -2 -4 -6 1.59
    -2 -4 -6 1.24
    -2 4 6 1.5
    2 4 -6 1.01
    2 -4 6 1.42
    2 -4 -7 20.55
    -2 -4 7 18.6
    2 4 7 21.64
    -2 4 -7 21.24
    2 4 -7 19.33
    -2 -4 -7 20.55
    -2 4 7 17.26
    -2 -4 -7 21.23
    2 4 -7 20.46
    -2 -4 8 4.81
    2 -4 -8 5.69
    -2 4 -8 6.37
    2 4 8 5.53
    -2 -4 -8 3.82
    2 4 -8 4.57
    -2 4 8 5.25
    2 4 -8 5.83
    -2 -4 -8 5.07
    2 -5 0 0.86
    2 5 0 1.22
    -2 5 0 1.2
    2 -5 0 1.4
    -2 5 0 1.41
    -2 -5 0 0.8
    2 5 1 19.51
    -2 5 -1 20.96
    -2 -5 1 20.48
    2 -5 -1 20.26
    2 -5 -1 21.25
    -2 -5 1 21.25
    -2 5 -1 20.3
    2 5 1 21.66
    2 5 -1 20.61
    -2 5 1 20.2
    2 5 -1 21.74
    -2 -5 -1 20.2
    -2 -5 -1 21.66
    2 -5 1 22.09
    2 5 2 87.78
    -2 5 -2 87.65
    -2 -5 2 85.6
    -2 5 -2 80.76
    2 -5 -2 83.29
    2 5 2 82.14
    2 -5 -2 84.65
    2 -5 2 82.11
    -2 -5 -2 85.94
    2 5 -2 84.47
    -2 -5 -2 84.9
    2 5 -2 84.11
    -2 -5 -2 84.02
    -2 5 2 83.23
    2 5 3 14.76
    -2 5 -3 16.18
    -2 -5 3 15.48
    2 -5 -3 14.03
    -2 5 -3 13.2
    2 -5 -3 14.36
    2 5 -3 14.63
    -2 -5 -3 14.52
    -2 5 3 14.33
    2 5 -3 14.03
    2 -5 3 16.28
    -2 -5 -3 15.74
    -2 -5 -3 15.15
    -2 5 -4 16.07
    2 5 4 14.7
    2 -5 -4 15.09
    -2 -5 4 16.07
    2 -5 -4 15.92
    -2 5 -4 15.21
    -2 -5 -4 14.09
    2 -5 4 16.98
    -2 5 4 15.25
    -2 -5 -4 16.68
    -2 -5 -4 15.44
    2 5 -4 14.87
    2 5 -4 16.22
    -2 5 -5 6.05
    -2 -5 5 6.1
    -2 -5 5 6.82
    2 -5 -5 7.6
    2 5 5 7.22
    -2 5 -5 7.4
    2 -5 5 6.74
    -2 -5 -5 6.72
    -2 -5 -5 7.44
    -2 -5 -5 7.13
    2 5 -5 7.22
    -2 5 5 6.69
    2 5 -5 7.72
    -2 -5 6 0.26
    2 -5 -6 0.23
    -2 5 -6 -0.03
    2 5 6 0.42
    -2 -5 -6 0.08
    -2 -5 -6 0.12
    -2 5 6 0.36
    2 -5 6 0.15
    -2 -5 -6 0.58
    2 5 -6 0.84
    2 5 -6 0.24
    -2 5 -7 4.14
    2 5 7 5.34
    2 -5 -7 5.77
    -2 -5 7 4.25
    2 5 -7 4.59
    -2 5 7 5.4
    -2 -5 -7 4.79
    -2 -5 -7 5.53
    2 5 -7 4.66
    -2 -5 8 3.7
    2 5 8 4.36
    2 -5 -8 4.03
    -2 5 -8 4.02
    -2 5 8 3.6
    -2 -5 -8 4.07
    2 5 -8 4.35
    -2 -5 -8 4.11
    2 5 -8 3.6
    -2 -6 0 5.64
    2 -6 0 5.53
    -2 6 0 5.67
    -2 6 0 6.25
    2 -6 0 5.57
    2 6 0 6
    2 -6 -1 32.14
    -2 -6 1 32.86
    2 -6 -1 32.79
    2 6 1 33.76
    -2 6 -1 31.94
    -2 6 -1 34.72
    -2 -6 1 35.53
    2 6 -1 32.31
    -2 -6 -1 33.25
    -2 -6 -1 33.64
    2 -6 1 34.15
    2 6 -1 33.09
    -2 6 1 32.87
    2 -6 -2 24.4
    2 6 2 22.85
    -2 6 -2 21.81
    2 6 2 23.13
    -2 -6 2 21.04
    -2 6 -2 23.11
    2 -6 -2 23.46
    2 6 -2 23.31
    -2 6 2 22
    2 6 -2 22.63
    -2 -6 -2 21.97
    -2 -6 -2 22.21
    2 -6 2 22.88
    2 -6 -3 33.16
    2 -6 -3 33.54
    -2 6 -3 34.22
    -2 -6 3 32.05
    2 6 3 34.53
    -2 6 -3 33.17
    -2 6 3 33.2
    -2 -6 -3 33.75
    -2 -6 -3 33.62
    2 -6 3 33.64
    2 6 -3 33.09
    2 6 -3 33.91
    -2 -6 -3 32.43
    -2 6 -4 6.95
    -2 6 -4 6.72
    -2 -6 4 6.52
    2 -6 -4 6.08
    2 6 4 6.67
    2 -6 -4 6.58
    -2 6 4 6.44
    -2 -6 -4 5.67
    2 -6 4 6.68
    -2 -6 -4 6.12
    -2 -6 -4 5.9
    2 6 -4 5.93
    2 6 -4 6.04
    2 6 5 6.63
    -2 6 -5 7.24
    -2 6 -5 5.89
    -2 -6 5 5.71
    -2 -6 5 7.32
    2 -6 -5 7.5
    2 -6 5 7.24
    -2 -6 -5 7.44
    -2 -6 -5 7.48
    2 6 -5 7.63
    -2 -6 -5 7.2
    2 6 -5 5.79
    -2 6 5 6.79
    2 6 6 2.51
    -2 6 -6 1.39
    2 -6 -6 2.02
    -2 -6 6 2.73
    -2 6 6 2.03
    -2 -6 -6 1.83
    2 6 -6 1.77
    -2 -6 -6 2.21
    -2 -6 -6 1.05
    2 6 -6 2.22
    2 -6 6 1.63
    -2 6 -7 0.83
    2 -6 -7 0.41
    2 6 7 0.71
    -2 -6 7 0.99
    2 6 -7 0.62
    -2 -6 -7 0.84
    -2 6 7 0.52
    2 6 -7 0.37
    -2 -6 -7 0.84
    -2 6 -8 -0.19
    2 -6 -8 0.04
    2 6 8 -0.01
    -2 -6 8 0.15
    -2 -6 -8 0.3
    2 6 -8 -0.16
    -2 6 8 -0.02
    -2 -6 -8 0.06
    2 6 -8 0.1
    2 7 0 0.21
    -2 7 0 0.03
    2 -7 0 0.3
    2 -7 0 0.2
    -2 7 0 0.22
    -2 -7 0 0.09
    -2 7 -1 28.76
    -2 7 -1 28.27
    2 -7 -1 27.48
    2 -7 -1 28.71
    -2 -7 1 27.77
    2 7 1 28.17
    -2 -7 1 27.95
    2 7 -1 28.21
    -2 -7 -1 28.28
    2 7 -1 29.75
    2 -7 1 27.2
    -2 7 1 28.38
    -2 7 1 28.6
    -2 -7 -1 27.53
    -2 7 -2 31.69
    2 7 2 30.31
    -2 -7 2 31.29
    2 -7 -2 32.04
    2 -7 -2 33.29
    -2 7 -2 32.06
    2 7 -2 30.43
    -2 7 2 34.91
    2 7 -2 35.17
    -2 -7 -2 32.41
    -2 -7 -2 32.56
    2 -7 2 31.76
    -2 7 -3 9.84
    2 7 3 9.23
    2 -7 -3 9.41
    2 7 3 9.68
    -2 7 -3 9.82
    -2 -7 3 10.05
    2 -7 -3 10.52
    -2 -7 -3 10.35
    -2 7 3 8.95
    -2 -7 -3 9.29
    2 -7 3 9.17
    2 7 -3 10.19
    2 7 -3 9.69
    -2 -7 4 25.39
    2 -7 -4 27.81
    -2 7 -4 27.75
    2 7 4 28.64
    2 -7 -4 28.9
    -2 7 -4 26.53
    -2 -7 -4 28.46
    2 7 -4 28.17
    -2 -7 -4 29
    2 7 -4 27.29
    -2 7 4 28.47
    2 -7 4 29.94
    -2 -7 -4 28.32
    -2 7 -5 2.71
    -2 -7 5 2.62
    -2 -7 5 2.61
    2 7 5 1.68
    -2 7 -5 1.51
    2 -7 -5 1.71
    -2 -7 -5 1.56
    -2 -7 -5 1.42
    2 -7 5 2.89
    -2 7 5 2.19
    -2 -7 -5 2.45
    2 7 -5 2.68
    2 7 -5 1.76
    -2 -7 6 0.96
    2 -7 -6 1.13
    -2 7 -6 0.75
    -2 -7 -6 2.03
    2 7 -6 0.95
    2 -7 6 1.61
    -2 -7 -6 1.24
    -2 7 6 1.98
    2 7 -6 0.81
    -2 -7 7 2.34
    2 -7 -7 3.8
    -2 7 -7 2.66
    -2 7 7 2.31
    -2 -7 -7 3.28
    2 7 -7 4.79
    2 7 -7 1.98
    -2 -7 -7 2.84
    -2 -7 8 0.24
    2 -7 -8 0.28
    -2 7 -8 0.16
    2 7 -8 0.54
    -2 7 8 0.19
    -2 -7 -8 0.86
    2 -8 0 43.04
    -2 8 0 44.44
    2 8 0 41.32
    2 -8 0 43.44
    -2 8 0 41.87
    -2 -8 0 40.74
    2 8 1 9.26
    -2 -8 1 11.22
    -2 8 -1 10.72
    2 -8 -1 9.64
    2 -8 -1 8.06
    -2 8 -1 8.3
    2 8 -1 9.35
    -2 8 1 9.61
    -2 8 1 9.67
    -2 -8 -1 9.64
    2 -8 1 10.2
    2 -8 -2 1.85
    -2 8 -2 0.79
    2 8 2 0.94
    -2 -8 2 2.07
    -2 8 -2 1.65
    2 -8 -2 1.7
    2 -8 2 0.97
    -2 -8 -2 1.66
    -2 8 2 1.73
    -2 -8 -2 1.07
    2 8 -2 2.09
    2 -8 -3 9.45
    -2 8 -3 10.62
    2 8 3 7.06
    2 -8 -3 9.7
    -2 8 -3 9.17
    -2 -8 3 8.67
    2 8 -3 9.17
    2 -8 3 10.8
    -2 -8 -3 9.06
    -2 -8 -3 11.04
    -2 8 3 9.12
    -2 8 -4 0.57
    -2 8 -4 0.71
    2 -8 -4 0.77
    2 -8 -4 0.78
    -2 -8 4 0.1
    2 8 -4 0.49
    2 -8 4 0.62
    -2 8 4 0.65
    -2 -8 -4 0.09
    -2 -8 -4 0.35
    2 -8 -5 3.96
    -2 8 -5 2.8
    -2 -8 5 2.57
    -2 -8 5 4.32
    -2 -8 -5 3.15
    -2 -8 -5 3.56
    -2 8 5 4.05
    2 8 -5 3.5
    2 -8 5 3.25
    -2 8 -6 0.34
    2 -8 -6 0.29
    -2 -8 6 0.33
    -2 8 6 0.28
    2 -8 6 0.44
    2 8 -6 0.26
    2 8 -6 0.12
    -2 -8 -6 0.05
    -2 8 -7 4.1
    2 -8 -7 3.16
    -2 -8 7 1.8
    -2 -8 -7 2.31
    2 8 -7 3.1
    2 8 -7 2.53
    -2 9 0 0.39
    2 -9 0 0.3
    2 9 0 0.48
    2 -9 0 0.34
    -2 -9 0 0.69
    2 -9 -1 9.13
    -2 9 -1 9.55
    2 -9 -1 9.4
    -2 -9 1 8.67
    2 9 1 9.75
    -2 -9 -1 10.67
    2 -9 1 9.8
    2 9 -1 10.58
    -2 9 1 9.97
    2 9 2 0.26
    2 -9 -2 0.17
    -2 -9 2 0.23
    2 -9 -2 -0.04
    -2 9 -2 0.07
    -2 -9 -2 -0.02
    2 -9 2 0.1
    2 9 -2 0.45
    -2 9 2 0.57
    -2 -9 -2 0.2
    2 -9 -3 3.01
    2 9 3 3.82
    2 -9 -3 2.83
    -2 -9 3 2.96
    -2 9 -3 2.78
    -2 9 -3 3.15
    2 9 -3 4.23
    -2 -9 -3 4.33
    2 -9 3 4.39
    -2 -9 -3 2.33
    2 9 4 1.96
    -2 -9 4 2.42
    -2 9 -4 2.16
    2 -9 -4 1.65
    2 -9 -4 1.38
    -2 9 -4 1.66
    -2 -9 -4 1.72
    2 9 -4 2.1
    -2 -9 -4 2.27
    2 -9 4 2.21
    -2 -9 5 1.95
    2 -9 -5 2.03
    -2 9 -5 1.88
    2 -9 5 2.07
    -2 -9 -5 1.9
    -2 -9 -5 2.1
    2 9 -5 2.2
    -2 9 -6 2.76
    2 -9 -6 1.62
    2 9 -6 2.47
    2 -9 6 1.6
    -2 -9 -6 1.52
    -2 9 -7 0.73
    2 -9 -7 0.16
    2 9 -7 0.66
    2 -9 7 0.44
    -2 -9 -7 0.6
    2 -10 0 0.55
    -2 10 0 0.26
    2 10 0 0.18
    -2 -10 0 0.7
    2 10 1 2.45
    -2 -10 1 1.32
    -2 10 -1 2.22
    2 -10 -1 1.91
    2 -10 -1 1.88
    -2 -10 -1 1.33
    -2 10 1 1.4
    2 -10 1 1.95
    2 10 -1 1.55
    2 10 2 6.56
    -2 10 -2 5.27
    2 -10 -2 4.82
    -2 -10 2 5.22
    2 -10 -2 6.1
    -2 -10 -2 4.48
    -2 -10 -2 6.23
    2 -10 2 5.65
    2 10 -2 4.52
    -2 10 2 4.84
    -2 -10 3 2.8
    2 10 3 2.62
    2 -10 -3 2.3
    -2 10 -3 2.81
    2 -10 -3 2.45
    -2 -10 -3 2.78
    2 -10 3 3.06
    2 10 -3 2.37
    -2 -10 -3 3.31
    -2 10 -4 1.03
    2 -10 -4 1.09
    -2 -10 4 0.9
    2 10 4 1.48
    2 -10 -4 1.02
    -2 -10 -4 1.42
    2 -10 4 1.34
    -2 -10 -4 0.68
    2 10 -4 1.39
    2 -10 -5 0.58
    -2 -10 5 0.65
    2 10 5 0.64
    -2 -10 -5 0.95
    2 10 -5 0.78
    2 -10 5 0.75
    -2 -10 -5 0
    2 10 6 0.42
    2 -10 -6 0.17
    -2 -10 -6 0.36
    2 10 -6 0.3
    2 -10 6 0.57
    -2 -11 0 5.56
    2 11 0 5.03
    2 -11 0 5.96
    -2 11 0 5.14
    -2 11 -1 5.18
    2 -11 -1 4.27
    -2 -11 1 5.44
    2 11 1 5.35
    2 -11 -1 5.52
    2 11 -1 4.19
    -2 -11 -1 4.34
    -2 11 1 5.61
    2 -11 1 5.16
    -2 -11 2 0.29
    2 11 2 0.57
    -2 11 -2 0.11
    2 -11 -2 0.3
    2 -11 -2 0.33
    2 11 -2 0.5
    2 -11 2 0.12
    -2 11 2 0.44
    -2 -11 -2 0.26
    -2 -11 3 1.48
    2 -11 -3 3.12
    2 11 3 1.47
    2 -11 -3 1.87
    -2 11 -3 1.62
    2 11 -3 2.48
    -2 -11 -3 2.27
    -2 -11 -3 2.57
    -2 11 3 1.63
    2 -11 3 1.35
    2 -11 -4 2.81
    2 -11 -4 2.08
    -2 -11 4 1.73
    2 11 4 1.77
    2 11 -4 2.23
    2 -11 4 1.41
    -2 -11 -4 2.2
    -2 -11 -4 2.05
    2 -11 -5 0.15
    2 11 5 0.25
    -2 -11 5 0.15
    2 11 -5 0.13
    2 -11 5 0.11
    -2 -11 -5 0.07
    -2 -11 -5 -0.12
    2 -11 -6 0.47
    2 11 6 0.84
    2 -11 6 -0.19
    2 11 -6 0.3
    -2 -11 -6 -0.17
    2 -12 0 5.77
    -2 -12 0 4.34
    -2 12 0 6.08
    2 12 0 5.05
    2 -12 -1 5.57
    -2 -12 1 5.06
    -2 12 -1 4.44
    2 12 1 6.34
    2 -12 -1 6.46
    -2 -12 -1 5.74
    -2 12 1 6.56
    2 12 -1 6.72
    2 -12 1 6.85
    -2 12 -2 4.28
    2 -12 -2 5.35
    2 -12 -2 4.79
    2 12 2 5.33
    -2 -12 2 5.52
    -2 -12 -2 5.75
    -2 12 2 4.45
    2 -12 2 4.23
    2 12 -2 5.53
    2 -12 -3 1.62
    -2 12 -3 1.87
    -2 -12 3 1.1
    2 -12 -3 2.32
    2 12 3 2.29
    -2 12 3 2.16
    2 12 -3 0.56
    -2 -12 -3 2.28
    -2 -12 -3 1.78
    2 -12 3 1.47
    2 -12 -4 1.19
    2 12 4 1.29
    -2 -12 4 1.24
    -2 12 4 0.71
    2 -12 4 1.08
    -2 -12 -4 1.05
    -2 -12 -4 0.84
    2 12 -4 1.39
    2 -12 -5 1.61
    2 12 5 0.89
    -2 -12 5 0.97
    -2 12 5 0.62
    -2 -12 -5 0.53
    2 -12 5 0.9
    2 12 -5 0.95
    -2 -12 -5 0.35
    2 13 0 1.1
    -2 -13 0 0.61
    -2 13 0 0.48
    2 -13 0 1.05
    2 -13 -1 11.18
    -2 -13 1 11.16
    2 13 1 9.9
    -2 13 -1 9.36
    2 -13 1 10.84
    -2 -13 -1 10.14
    -2 13 1 10.42
    2 13 -1 11.22
    -2 -13 2 7.11
    2 13 2 7.26
    2 -13 -2 6.88
    2 -13 -2 6.3
    -2 13 -2 7.53
    -2 -13 -2 5.82
    -2 13 2 6.48
    2 -13 2 6.58
    2 13 -2 5.24
    -2 -13 3 5.83
    2 -13 -3 3.86
    2 -13 -3 4.64
    2 13 3 5.74
    -2 -13 -3 5.79
    -2 13 3 4.97
    2 13 -3 4.71
    2 -13 3 5.15
    -2 -13 4 5
    2 13 4 3.67
    2 -13 -4 5.42
    -2 -13 -4 4.66
    2 13 -4 3.98
    -2 -13 -4 3.82
    -2 13 4 4.42
    2 -13 4 3.47
    2 14 0 0.17
    -2 14 0 -0.1
    2 -14 0 -0.2
    -2 -14 0 -0.4
    -2 14 -1 0.75
    -2 -14 1 0.67
    2 -14 -1 0.47
    2 14 1 0.97
    2 14 -1 0.54
    -2 -14 -1 0.38
    2 -14 1 0.34
    -2 14 1 0.11
    2 14 2 0
    -2 14 -2 0.56
    2 -14 -2 0.16
    -2 -14 2 -0.41
    2 -14 -2 0.03
    2 -14 2 -0.22
    -2 -14 -2 0.2
    2 14 -2 0.14
    -2 14 2 0.45
    -2 -14 3 5.19
    2 -14 -3 5.13
    2 14 3 3.89
    2 -14 -3 4.78
    2 -14 3 3.48
    2 14 -3 4.24
    -2 14 3 2.23
    -2 -14 -3 3.68
    2 15 0 0.19
    -2 -15 0 0.35
    -2 15 0 0.14
    2 -15 0 0.4
    -2 -15 1 3.34
    2 15 1 3.26
    -2 15 -1 2.69
    2 -15 -1 3.12
    2 15 -1 3.13
    -2 15 1 3.27
    -2 -15 -1 3.43
    2 -15 1 1.71
    -3 0 0 -0.03
    -3 0 0 -0.05
    3 0 0 0.02
    -3 0 -1 -0.06
    -3 0 1 0.09
    -3 0 -1 -0.08
    -3 0 1 0.02
    3 0 1 0.04
    3 0 1 0.04
    3 0 -1 -0.03
    3 0 -2 -0.08
    -3 0 2 -0.04
    -3 0 -2 0.09
    -3 0 -2 -0.04
    3 0 2 -0.11
    -3 0 -2 -0.1
    3 0 -3 -0.03
    3 0 -3 0.1
    3 0 3 0.01
    -3 0 3 0.02
    -3 0 -3 0.01
    -3 0 -3 -0.15
    -3 0 -3 -0.1
    -3 0 -4 -0.16
    3 0 -4 0.25
    3 0 4 0
    3 0 -4 0.04
    -3 0 -4 0.12
    -3 0 -4 0.02
    -3 0 4 0
    -3 0 4 0.16
    -3 0 -5 -0.2
    -3 0 5 0.01
    -3 0 -5 0.1
    3 0 -5 0.06
    3 0 -5 -0.03
    3 0 5 -0.05
    -3 0 -6 0.41
    -3 0 -6 0.04
    3 0 -6 0.33
    3 0 -6 0.05
    -3 0 6 -0.16
    3 0 6 0.19
    -3 0 -7 0.06
    3 0 -7 -0.02
    3 0 -7 0.05
    -3 0 7 -0.24
    3 0 -8 -0.01
    -3 0 -8 0.39
    -3 0 8 0.24
    3 0 -8 0.09
    -3 0 -9 0.51
    -3 0 9 -0.16
    3 0 -9 -0.09
    3 0 -9 -0.05
    -3 -1 0 142.98
    3 1 0 144.97
    -3 -1 0 140.41
    3 -1 0 139.85
    -3 1 0 144.09
    3 -1 0 142.48
    -3 -1 1 9.41
    3 -1 -1 8.77
    -3 1 -1 8.81
    -3 -1 1 8.58
    3 1 1 8.66
    3 -1 -1 9.35
    3 1 -1 8.67
    -3 -1 -1 8.98
    -3 1 1 9.61
    -3 -1 -1 8.67
    3 -1 1 9.36
    -3 1 -2 6.2
    -3 -1 2 6
    -3 1 -2 5.89
    3 -1 -2 5.78
    -3 -1 2 5.38
    -3 1 2 5.9
    -3 -1 -2 5.18
    3 1 -2 5.99
    -3 -1 -2 4.55
    -3 -1 -2 5.62
    3 -1 2 5.9
    -3 1 -3 8.55
    -3 -1 3 9.55
    -3 1 -3 9.12
    3 -1 -3 9.4
    3 1 3 8.47
    -3 -1 3 9.19
    -3 -1 -3 8.83
    3 1 -3 8.74
    -3 1 3 8.37
    -3 -1 -3 8.42
    -3 -1 -3 7.83
    3 1 -3 8.69
    3 -1 3 8.97
    3 -1 -4 2.85
    -3 -1 4 2.44
    3 -1 -4 2.42
    3 1 4 2.4
    -3 1 -4 2.77
    -3 1 -4 2.69
    -3 -1 4 2.42
    3 1 -4 2.43
    3 1 -4 2.36
    -3 1 4 2.54
    3 -1 4 2.26
    -3 -1 -4 2.36
    -3 -1 -4 3.17
    -3 -1 -4 2.21
    -3 1 -5 13.15
    -3 -1 5 11.9
    3 1 5 12.91
    3 -1 -5 12.41
    3 -1 -5 12.37
    -3 1 -5 12.25
    3 1 -5 15.05
    -3 -1 -5 14.34
    3 1 -5 12.8
    -3 1 5 13.6
    -3 -1 -5 14.07
    3 -1 5 12.46
    -3 -1 -5 13.83
    -3 -1 6 21.49
    3 -1 -6 20.27
    -3 1 -6 20.34
    -3 1 -6 19.73
    3 1 6 20.75
    3 -1 -6 19.91
    3 -1 6 19.26
    -3 -1 -6 19.86
    3 1 -6 21.39
    3 1 -6 19.21
    -3 1 6 19.61
    -3 -1 -6 22.43
    3 -1 -7 0.25
    3 -1 -7 0.15
    -3 -1 7 0.64
    -3 1 -7 0.62
    3 1 -7 0
    -3 -1 -7 0.45
    -3 -1 -7 1.01
    -3 1 7 0.12
    3 1 -7 0.26
    3 -1 -8 1.02
    -3 -1 8 0.79
    3 -1 -8 -0.09
    -3 1 -8 0.46
    3 1 -8 0.24
    -3 -1 -8 0.32
    3 1 -8 0.02
    -3 1 8 0.22
    -3 1 -9 0.06
    -3 -1 9 0.42
    3 1 9 -0.09
    3 -1 -9 0.39
    3 1 -9 0.47
    3 1 -9 0.4
    -3 1 9 0.27
    -3 -1 -9 0.58
    -3 -2 0 0.32
    3 -2 0 0.17
    -3 2 0 0.12
    3 2 0 0.23
    3 -2 0 0.14
    -3 -2 0 0.3
    3 2 1 221.25
    -3 -2 1 216.39
    -3 -2 1 218.4
    -3 2 -1 242.86
    3 -2 -1 221.22
    -3 2 -1 222.89
    3 -2 -1 212.53
    -3 -2 -1 217.22
    3 -2 1 231.86
    3 2 -1 219.23
    -3 2 1 210.08
    -3 -2 -1 215.86
    -3 -2 -1 209.95
    3 -2 -2 6.22
    -3 2 -2 5.55
    -3 -2 2 5.65
    3 -2 -2 5.51
    -3 -2 2 6.23
    -3 2 -2 5.93
    3 -2 2 5.99
    -3 -2 -2 6.19
    -3 -2 -2 4.87
    -3 -2 -2 6.09
    3 2 -2 5.64
    -3 2 2 5.79
    -3 2 -3 0.39
    3 -2 -3 0.23
    -3 2 -3 0.29
    3 -2 -3 0.31
    -3 -2 3 0.32
    -3 -2 3 0.36
    -3 -2 -3 0.28
    3 2 -3 0.35
    -3 -2 -3 0.62
    3 2 -3 0.16
    -3 2 3 0.11
    -3 -2 -3 0.32
    3 -2 3 0.23
    -3 2 -4 39.35
    -3 2 -4 37.53
    -3 -2 4 37.44
    -3 -2 4 39.24
    3 -2 -4 38.72
    -3 -2 -4 39.2
    3 2 -4 37.56
    -3 -2 -4 40.55
    3 2 -4 37.89
    -3 2 4 37.29
    -3 -2 -4 37.78
    3 -2 4 39.33
    3 2 5 0.2
    -3 2 -5 0.12
    -3 -2 5 0.36
    3 -2 -5 0.23
    -3 2 -5 0.35
    -3 -2 -5 0.14
    -3 2 5 0.54
    3 2 -5 0.29
    -3 -2 -5 0.26
    3 -2 5 0.23
    -3 -2 -5 -0.03
    3 2 -5 0.5
    3 2 6 9.91
    -3 2 -6 10.92
    3 -2 -6 10.97
    -3 2 -6 10.75
    3 -2 -6 10.84
    -3 -2 6 12.03
    3 -2 6 11.18
    3 2 -6 11.75
    -3 2 6 10.84
    -3 -2 -6 12.18
    -3 -2 -6 9.6
    -3 -2 -6 9.73
    3 2 -6 10.56
    -3 -2 7 5.48
    -3 2 -7 5.23
    3 -2 -7 4.17
    3 -2 -7 4.61
    -3 2 7 5.61
    3 2 -7 3.99
    -3 -2 -7 5.11
    -3 -2 -7 4.42
    3 2 -7 4.63
    3 -2 -8 0.46
    -3 -2 8 0.75
    -3 2 -8 0.58
    3 2 -8 0.8
    -3 -2 -8 1.15
    -3 2 8 2.11
    3 2 -8 0.73
    3 2 9 0.5
    3 -2 -9 0.74
    -3 2 -9 0.84
    -3 -2 9 1.9
    -3 2 9 1.56
    3 2 -9 1.61
    3 2 -9 1.17
    -3 -2 -9 1.35
    -3 -3 0 354.4
    -3 -3 0 353.13
    3 -3 0 350.02
    3 -3 0 354.69
    3 3 0 340.53
    -3 3 0 356.95
    -3 3 -1 30.58
    3 3 1 30.78
    -3 3 -1 33.88
    -3 -3 1 30.96
    3 -3 -1 31.19
    3 -3 -1 30.93
    -3 -3 1 30.41
    -3 3 1 31.4
    -3 -3 -1 30.52
    -3 -3 -1 29.75
    3 3 -1 29.23
    3 -3 1 32.76
    -3 -3 -1 29.32
    3 -3 -2 5.7
    -3 -3 2 5.63
    -3 -3 2 5.62
    3 3 2 5.89
    -3 3 -2 6.18
    3 -3 -2 5.59
    -3 3 -2 5.61
    -3 -3 -2 5.37
    -3 -3 -2 5.98
    3 -3 2 5.7
    -3 3 2 6.25
    3 3 -2 5.5
    3 3 -2 5.07
    -3 -3 -2 4.98
    3 -3 -3 29.32
    -3 3 -3 29.74
    -3 3 -3 30.28
    3 -3 -3 29.88
    -3 -3 3 28.91
    -3 -3 3 29.8
    3 -3 3 30.94
    -3 3 3 29.24
    -3 -3 -3 28.16
    3 3 -3 27.64
    -3 -3 -3 27.92
    -3 -3 -3 28.5
    3 3 -3 28.86
    -3 3 -4 88.61
    3 -3 -4 83.72
    -3 -3 4 82.45
    3 -3 -4 87.21
    -3 3 -4 84.46
    -3 -3 4 85.41
    -3 3 4 85.94
    -3 -3 -4 89.28
    -3 -3 -4 84.12
    3 3 -4 86.46
    -3 -3 -4 86.85
    3 3 -4 83.08
    3 -3 4 86.08
    -3 3 -5 1.42
    -3 3 -5 2.04
    -3 -3 5 1.66
    3 -3 -5 1.59
    -3 3 5 1.17
    3 3 -5 2.44
    -3 -3 -5 1.31
    -3 -3 -5 1.79
    3 -3 5 1.81
    -3 -3 -5 1.15
    3 3 -5 1.31
    3 3 6 11.68
    -3 -3 6 12.48
    -3 3 -6 12.22
    3 -3 -6 13.57
    -3 -3 -6 12.73
    -3 -3 -6 12.86
    3 -3 6 10.99
    -3 -3 -6 11.72
    3 3 -6 11.54
    3 3 -6 12.99
    -3 3 6 15.59
    -3 3 -7 20.37
    3 -3 -7 19.78
    -3 -3 7 19.58
    3 3 -7 18.95
    -3 -3 -7 19.35
    3 3 -7 19.56
    -3 -3 -7 17.57
    -3 3 7 20.72
    -3 -3 8 2.12
    3 3 8 1.88
    -3 3 -8 1.88
    3 -3 -8 2.77
    3 3 -8 2.62
    -3 3 8 1.83
    -3 -3 -8 1.84
    3 3 -8 1.83
    -3 4 0 76.25
    3 -4 0 74.7
    -3 -4 0 72.13
    3 -4 0 77.63
    -3 -4 0 76.68
    -3 4 -1 4.82
    3 -4 -1 4.47
    -3 4 -1 4.48
    -3 -4 1 4.3
    3 -4 -1 4.61
    -3 -4 1 4.79
    3 4 1 4.42
    3 -4 1 4.19
    -3 -4 -1 3.95
    -3 4 1 4.46
    -3 -4 -1 4.45
    3 4 -1 4.28
    -3 -4 -1 4.37
    3 -4 -2 33.26
    -3 4 -2 34.48
    -3 -4 2 35.4
    3 4 2 33.41
    3 -4 -2 35.31
    -3 4 -2 33.4
    -3 -4 2 34.5
    -3 -4 -2 34.62
    -3 4 2 34.21
    3 4 -2 35.61
    -3 -4 -2 32.79
    3 4 -2 34.46
    3 -4 2 34.25
    -3 -4 -2 33.4
    -3 -4 3 38.08
    -3 4 -3 36.09
    -3 -4 3 36.79
    3 -4 -3 34.85
    -3 4 -3 33.36
    3 -4 -3 34.53
    -3 4 3 35.83
    3 4 -3 36.08
    -3 -4 -3 34.82
    3 4 -3 36.49
    3 -4 3 34.99
    -3 -4 -3 33.17
    -3 -4 -3 34.36
    -3 4 -4 69.09
    -3 -4 4 66.68
    -3 -4 4 70.14
    3 -4 -4 67.8
    -3 4 -4 67.29
    3 -4 -4 67.82
    -3 4 4 68.27
    3 4 -4 67.44
    -3 -4 -4 67.27
    -3 -4 -4 64.63
    -3 -4 -4 66.08
    3 -4 4 68.59
    3 4 -4 67.07
    3 -4 -5 27.11
    -3 4 -5 26.89
    -3 -4 5 26.17
    -3 4 -5 24.14
    3 4 -5 26.89
    -3 4 5 24.44
    3 4 -5 25.36
    3 -4 5 24.45
    -3 -4 -5 24.65
    -3 -4 -5 25.27
    -3 -4 -5 25.49
    3 4 6 6.17
    3 -4 -6 6.19
    -3 -4 6 6.71
    -3 4 -6 6.41
    -3 -4 -6 7.16
    3 -4 6 4.72
    3 4 -6 8.08
    3 4 -6 5.81
    -3 -4 -6 5.53
    -3 4 6 6.45
    -3 -4 -6 6.19
    -3 -4 7 17.09
    -3 4 -7 16.52
    3 -4 -7 21.14
    3 4 7 18.76
    3 4 -7 19.99
    -3 4 7 17.59
    3 4 -7 17.53
    -3 -4 -7 17.92
    -3 -4 -7 19.06
    3 -4 -8 1.92
    3 4 8 1.01
    -3 -4 8 0.61
    -3 4 -8 1.11
    -3 4 8 1.09
    -3 -4 -8 1.54
    -3 -4 -8 1.34
    3 4 -8 1.57
    3 4 -8 1.17
    3 5 0 148.1
    -3 -5 0 147.12
    3 -5 0 151.35
    -3 5 0 150.89
    3 -5 0 147.84
    -3 5 -1 28.72
    3 5 1 30.38
    -3 5 -1 28.88
    3 -5 -1 28.74
    -3 -5 1 30.78
    -3 -5 1 30.27
    3 -5 -1 29.68
    -3 5 1 30.19
    -3 -5 -1 30.17
    3 -5 1 30.45
    -3 -5 -1 29.94
    3 5 -1 30.89
    -3 -5 2 26.03
    3 5 2 24.74
    -3 -5 2 25.4
    3 -5 -2 25.51
    -3 5 -2 28.4
    3 -5 -2 26.24
    -3 5 -2 27.8
    3 5 -2 25.73
    -3 5 2 26.51
    -3 -5 -2 26.25
    3 5 -2 25.19
    -3 -5 -2 27.88
    3 -5 2 25.3
    -3 -5 -2 26.16
    -3 -5 3 40.47
    -3 5 -3 40.64
    -3 -5 3 43.01
    -3 5 -3 43.9
    3 -5 -3 42.56
    3 -5 -3 39.04
    3 5 -3 41.56
    -3 -5 -3 43.71
    3 -5 3 41.12
    3 5 -3 42.9
    -3 -5 -3 44.8
    -3 -5 -3 42.07
    -3 5 3 40.04
    -3 5 -4 8.84
    -3 -5 4 8.27
    3 -5 -4 7.99
    3 -5 -4 8.44
    -3 5 -4 7.49
    -3 -5 4 7.6
    -3 -5 -4 8.35
    -3 -5 -4 9.23
    -3 5 4 7.24
    -3 -5 -4 8.02
    3 5 -4 8.86
    3 -5 4 6.42
    3 5 -4 7.06
    3 -5 -5 33.71
    -3 -5 5 32.59
    -3 -5 5 30.98
    -3 5 -5 33.43
    3 5 -5 31.75
    -3 5 5 28.24
    -3 -5 -5 31.95
    3 5 -5 33.83
    3 -5 5 34.22
    -3 -5 -5 33.53
    -3 -5 -5 34.19
    -3 5 -6 1.99
    -3 -5 6 3.87
    3 -5 -6 2.37
    3 5 6 2.08
    3 5 -6 2.91
    -3 -5 -6 2.16
    3 -5 6 2.87
    3 5 -6 4.25
    -3 -5 -6 2.95
    -3 5 6 2.55
    -3 -5 -6 2.09
    3 -5 -7 6.37
    3 5 7 5.14
    -3 -5 7 4.7
    -3 5 -7 5.76
    3 -5 7 4.68
    3 5 -7 4.02
    -3 -5 -7 5.13
    -3 5 7 4.71
    3 5 -7 5.53
    -3 -5 -7 4.07
    3 -5 -8 2.81
    3 5 8 4.66
    -3 5 -8 3
    -3 -5 8 3.64
    -3 -5 -8 3.12
    -3 5 8 4.58
    3 5 -8 3.33
    -3 -5 -8 2.89
    3 5 -8 4.72
    3 -6 0 0.43
    3 6 0 0.76
    -3 -6 0 0.47
    -3 6 0 0.62
    -3 6 0 0.43
    3 -6 0 0.35
    3 -6 -1 80.96
    -3 6 -1 82.07
    3 6 1 77.69
    -3 -6 1 85.6
    3 -6 -1 80.74
    -3 6 -1 83.9
    -3 -6 1 80.7
    -3 6 1 83.27
    -3 -6 -1 81.18
    3 6 -1 81.17
    3 -6 1 79.48
    -3 -6 2 4.07
    3 6 2 4.03
    3 6 2 4.54
    -3 6 -2 3.5
    -3 -6 2 4.48
    -3 6 -2 4.35
    3 -6 -2 4.44
    3 -6 -2 3.84
    3 6 -2 3.67
    -3 -6 -2 5.05
    -3 -6 -2 4.19
    -3 6 2 4.28
    -3 -6 -2 3.22
    3 -6 2 3.64
    3 6 -2 4.35
    -3 6 -3 24.61
    3 6 3 25.5
    -3 -6 3 27.2
    3 6 3 28.51
    3 -6 -3 26.38
    -3 -6 3 26.51
    -3 6 -3 25.8
    3 -6 -3 27.19
    -3 -6 -3 27.5
    -3 6 3 27.16
    3 6 -3 27.52
    3 6 -3 25.92
    -3 -6 -3 27.23
    -3 -6 -3 25.37
    3 -6 3 27.13
    -3 6 -4 5.71
    3 -6 -4 5.76
    -3 6 -4 6.27
    -3 -6 4 6.51
    3 -6 -4 6.67
    -3 -6 4 5.69
    3 6 4 5.46
    -3 6 4 5.77
    3 6 -4 5.51
    -3 -6 -4 6.82
    -3 -6 -4 5.88
    -3 -6 -4 6.85
    3 -6 4 6.42
    3 6 -4 5.94
    3 -6 -5 1.53
    3 6 5 0.62
    -3 -6 5 0.96
    -3 6 -5 0.8
    -3 -6 5 0.7
    -3 6 5 0.76
    -3 -6 -5 1.1
    -3 -6 -5 1.07
    -3 -6 -5 0.7
    3 6 -5 0.89
    3 -6 5 0.79
    3 6 -5 1.62
    3 -6 -6 -0.27
    3 6 6 -0.09
    -3 -6 6 0.25
    -3 6 -6 -0.31
    -3 -6 -6 -0.04
    -3 6 6 -0.06
    -3 -6 -6 0.29
    3 6 -6 -0.02
    -3 -6 -6 0.07
    3 6 -6 -0.07
    3 -6 6 -0.09
    -3 -6 7 1.87
    3 6 7 1.19
    -3 6 -7 2.47
    3 -6 -7 2.65
    3 6 -7 3.74
    -3 -6 -7 2.66
    -3 6 7 1.56
    -3 -6 -7 2.38
    3 6 -7 2.91
    3 -6 7 1.4
    -3 6 -8 1.51
    3 6 8 1.55
    -3 -6 8 2.09
    3 -6 -8 2.11
    -3 6 8 1.64
    3 6 -8 1.78
    -3 -6 -8 1.16
    -3 -6 -8 1.24
    3 6 -8 2.35
    3 -7 0 7.48
    3 -7 0 9.64
    -3 7 0 9.21
    3 7 0 7.94
    -3 7 0 7.82
    -3 -7 0 8.74
    3 7 1 8.73
    -3 7 -1 7.63
    3 -7 -1 7.11
    -3 -7 1 7.48
    3 -7 -1 8.15
    -3 7 -1 9.51
    -3 -7 1 8.7
    3 7 -1 7.54
    -3 -7 -1 8.56
    3 -7 1 9.2
    -3 7 1 8.16
    -3 7 -2 9.56
    -3 -7 2 10.92
    3 -7 -2 8.49
    3 -7 -2 9.84
    3 7 2 11.01
    -3 7 -2 7.54
    -3 -7 2 10.16
    3 7 -2 9.99
    3 -7 2 10.42
    -3 -7 -2 8.14
    -3 -7 -2 9.09
    3 7 -2 9.54
    -3 7 2 10.18
    3 7 3 1.92
    -3 -7 3 1.76
    -3 7 -3 1.5
    -3 7 -3 1.53
    -3 -7 3 1.66
    3 -7 -3 1.15
    3 -7 -3 1.42
    3 -7 3 1.49
    -3 -7 -3 1.29
    3 7 -3 1.88
    -3 -7 -3 1.27
    3 7 -3 1.55
    -3 -7 -3 0.97
    -3 7 3 1.54
    3 7 4 55.59
    -3 7 -4 52.02
    -3 -7 4 52.7
    -3 -7 4 54.81
    3 -7 -4 53.28
    3 -7 -4 53.91
    -3 7 -4 53.88
    -3 -7 -4 57.48
    3 7 -4 58.76
    -3 -7 -4 53.5
    -3 7 4 55.26
    -3 -7 -4 52.75
    3 7 -4 52.43
    3 -7 4 56.92
    -3 7 -5 4.7
    3 -7 -5 4.34
    -3 -7 5 4.51
    -3 -7 5 4.48
    -3 -7 -5 5.18
    3 -7 5 5.69
    -3 -7 -5 4.9
    3 7 -5 4.57
    3 7 -5 4.56
    -3 7 5 4.98
    -3 -7 -5 5.18
    -3 -7 6 0.36
    -3 7 -6 0.19
    3 -7 -6 0.51
    3 7 -6 0.65
    3 7 -6 0.49
    -3 -7 -6 0.62
    -3 -7 -6 0.47
    -3 -7 -6 0.26
    3 -7 6 0.66
    -3 7 6 0.36
    -3 -7 7 3.27
    -3 7 -7 4.47
    3 -7 -7 3.53
    -3 -7 -7 3.61
    3 7 -7 4.35
    3 7 -7 2.72
    -3 7 7 4.11
    3 -7 7 4.19
    3 -7 -8 0.9
    -3 -7 8 0.92
    -3 7 -8 1.26
    3 7 -8 0.82
    -3 -7 -8 0.91
    -3 7 8 0.55
    3 7 -8 1.41
    -3 8 0 0
    -3 -8 0 0.1
    3 8 0 -0.02
    -3 8 0 0.27
    3 -8 0 0.19
    3 -8 0 0.14
    -3 8 -1 0.62
    3 8 1 0.58
    3 -8 -1 0.75
    -3 -8 1 0.44
    3 -8 -1 0.65
    -3 8 -1 0.56
    3 -8 1 0.48
    -3 8 1 0.44
    3 8 -1 0.68
    -3 -8 -1 0.72
    -3 8 1 0.81
    -3 8 -2 0.55
    3 -8 -2 0.42
    3 -8 -2 0.39
    3 8 2 0.11
    -3 -8 2 0.93
    -3 8 -2 0.44
    -3 -8 -2 0.17
    3 -8 2 0.99
    3 8 -2 0.39
    -3 8 2 0.58
    -3 -8 -2 0.2
    3 -8 -3 28.76
    -3 8 -3 31.73
    3 8 3 26.79
    -3 8 -3 29.9
    3 -8 -3 30.99
    -3 -8 3 29.35
    -3 -8 -3 28.43
    -3 8 3 30.05
    -3 -8 -3 30.21
    3 8 -3 30.47
    3 -8 3 31.05
    3 8 4 1.34
    -3 8 -4 1.1
    3 -8 -4 1.47
    -3 8 -4 1.9
    -3 -8 4 1.72
    -3 -8 4 1.29
    3 -8 -4 1.65
    3 8 -4 1.66
    -3 -8 -4 1.37
    -3 -8 -4 1.16
    -3 8 4 1.97
    3 -8 4 1.5
    3 -8 -5 0.5
    -3 8 -5 0.58
    -3 -8 5 0.33
    -3 -8 5 0.15
    -3 -8 -5 0.67
    -3 -8 -5 0.86
    3 -8 5 0.4
    -3 8 5 0.64
    3 8 -5 1.18
    3 -8 -6 0.45
    -3 -8 6 0.72
    -3 8 -6 0.21
    3 -8 6 0.95
    3 8 -6 0.87
    -3 8 6 0.89
    -3 -8 -6 0.22
    -3 -8 -6 0.55
    -3 8 -7 9.9
    -3 -8 7 9.91
    3 -8 -7 8.84
    -3 8 7 8.82
    -3 -8 -7 8.38
    3 -8 7 9.58
    3 8 -7 9.98
    3 -9 0 -0.07
    3 -9 0 -0.01
    -3 -9 0 0.14
    -3 9 0 0.07
    3 9 0 0.1
    3 9 1 0.8
    -3 9 -1 1.19
    -3 9 -1 1.04
    3 -9 -1 1.31
    3 -9 -1 1.64
    -3 -9 1 1.07
    -3 -9 -1 1.11
    3 -9 1 0.69
    -3 9 1 0.22
    3 9 -1 0.87
    -3 -9 2 47.1
    3 9 2 42.79
    3 -9 -2 44.72
    -3 9 -2 41.85
    -3 9 -2 42.62
    3 -9 -2 47.57
    3 -9 2 45.36
    -3 -9 -2 47.98
    -3 -9 -2 45.82
    3 9 -2 46.41
    -3 9 -3 7.17
    3 -9 -3 7.5
    -3 -9 3 7.77
    3 9 3 7.28
    3 -9 -3 5.97
    -3 9 -3 9.01
    -3 -9 -3 8.49
    3 -9 3 8.32
    -3 -9 -3 7.56
    3 9 -3 7.74
    3 -9 -4 17.92
    -3 -9 4 17.12
    3 9 4 16.33
    -3 9 -4 14.85
    3 -9 -4 15.99
    -3 -9 -4 19.87
    -3 -9 -4 17.52
    3 9 -4 18.26
    3 -9 4 17.99
    3 9 5 1.64
    -3 9 -5 1.74
    3 -9 -5 2.07
    -3 -9 5 0.9
    -3 -9 -5 1.74
    3 -9 5 1.14
    -3 -9 -5 1.98
    3 9 -5 1.32
    3 -9 -6 -0.09
    -3 9 -6 0.18
    3 9 6 0.18
    3 -9 6 0.55
    3 9 -6 0.19
    -3 -9 -6 -0.05
    -3 9 -7 0.34
    3 -9 -7 0.41
    3 -9 7 0.35
    -3 -9 -7 1.01
    3 9 -7 0.37
    -3 -10 0 4.98
    -3 10 0 5.06
    3 10 0 5.87
    3 -10 0 5.49
    3 -10 0 6.68
    -3 10 -1 49.24
    -3 -10 1 49.45
    3 -10 -1 51.11
    3 -10 -1 47.64
    3 10 1 47.32
    -3 10 1 50.8
    -3 -10 -1 47.01
    3 10 -1 47.29
    3 -10 1 48.54
    3 -10 -2 1.02
    -3 10 -2 0.78
    -3 -10 2 0.88
    3 -10 -2 1.23
    3 10 2 1.65
    -3 10 2 0.84
    -3 -10 -2 1.56
    3 -10 2 1.78
    3 10 -2 1.52
    3 -10 -3 9.21
    -3 10 -3 8.92
    3 10 3 8.25
    3 -10 -3 9.49
    -3 -10 3 8.03
    3 10 -3 8.67
    -3 -10 -3 9.17
    3 -10 3 8.85
    -3 -10 -3 9.11
    -3 -10 4 0.61
    3 -10 -4 0.1
    3 10 4 0.26
    -3 -10 -4 0.29
    3 -10 4 0.12
    3 10 -4 0.45
    -3 -10 -4 0.21
    3 10 5 4.45
    3 -10 -5 5.72
    -3 -10 5 3.72
    -3 -10 -5 3.09
    3 10 -5 4.75
    3 -10 5 4.09
    -3 -10 -5 5.12
    3 10 6 0.35
    3 -10 -6 0.7
    3 -10 6 0.22
    3 10 -6 0.22
    -3 -10 -6 0.25
    3 11 0 1.53
    -3 11 0 2.04
    3 -11 0 2.15
    -3 -11 0 1.66
    -3 11 -1 4.33
    3 11 1 4.49
    3 -11 -1 3.83
    3 -11 -1 5.57
    -3 -11 1 4.69
    -3 -11 -1 3.75
    3 11 -1 4.99
    -3 11 1 4.38
    3 -11 1 4.46
    3 11 2 28.09
    -3 11 -2 29.29
    3 -11 -2 24.3
    3 -11 -2 24.87
    -3 -11 2 27.08
    3 11 -2 25.34
    3 -11 2 25.97
    -3 11 2 26.52
    -3 -11 -2 25.98
    3 11 3 6.38
    3 -11 -3 6.9
    3 -11 -3 6.56
    -3 -11 3 7.96
    -3 11 3 6.35
    -3 -11 -3 6.62
    -3 -11 -3 6.35
    3 11 -3 8.11
    3 -11 3 7.9
    -3 -11 4 5.16
    3 11 4 8.19
    3 -11 -4 5.52
    -3 -11 -4 5.19
    3 -11 4 7.03
    -3 -11 -4 5.93
    3 11 -4 4.96
    3 -11 -5 0.14
    3 11 5 0.69
    -3 -11 5 1.22
    -3 -11 -5 1.01
    3 -11 5 1.29
    3 11 -5 0.96
    -3 -11 -5 1.2
    3 -11 -6 1.81
    3 11 6 3.16
    3 -11 6 2.91
    -3 -11 -6 3.35
    3 11 -6 1.84
    -3 12 0 0.77
    3 -12 0 0.76
    3 12 0 0.3
    -3 -12 0 0.27
    3 12 1 20.43
    -3 -12 1 16.43
    3 -12 -1 17.09
    -3 12 -1 19.06
    3 -12 -1 20.84
    -3 12 1 20.48
    3 12 -1 19.97
    3 -12 1 18.76
    -3 -12 -1 19.25
    3 -12 -2 5.03
    3 -12 -2 4.87
    -3 12 -2 4.09
    -3 -12 2 4.34
    3 12 2 3
    3 12 -2 4.3
    3 -12 2 3.75
    -3 12 2 3.78
    -3 -12 -2 4.19
    3 -12 -3 0
    3 -12 -3 0.07
    -3 -12 3 0.09
    3 12 3 0.41
    -3 12 3 0.17
    3 -12 3 0.25
    -3 -12 -3 0.12
    3 12 -3 0.82
    3 12 4 0.83
    3 -12 -4 0.73
    -3 -12 4 1.14
    3 12 -4 1.3
    3 -12 4 0.78
    -3 -12 -4 0.73
    -3 -12 -4 0.86
    -3 12 4 0.76
    -3 -12 5 1.4
    3 12 5 0.68
    3 -12 -5 1.75
    3 -12 5 0.89
    3 12 -5 0.89
    -3 -12 -5 0.72
    -3 -12 -5 1.48
    -3 13 0 15.22
    3 13 0 15.52
    -3 -13 0 15.1
    3 -13 0 14.27
    3 13 1 4.67
    -3 -13 1 3.93
    -3 13 -1 3.87
    3 -13 -1 2.88
    3 13 -1 4.2
    -3 -13 -1 1.7
    -3 13 1 2.45
    3 -13 1 3.89
    3 13 2 6.6
    -3 13 -2 5.18
    3 -13 -2 6.45
    -3 -13 2 5.52
    3 -13 -2 5.89
    -3 -13 -2 6.04
    3 13 -2 5.64
    3 -13 2 5.49
    -3 13 2 5.59
    3 -13 -3 3.37
    -3 -13 3 2.17
    3 -13 -3 3.28
    3 13 3 2.97
    -3 -13 -3 2.95
    3 13 -3 3.36
    -3 13 3 2.7
    3 -13 3 4.06
    -3 -13 4 3.68
    3 13 4 3.59
    3 -13 -4 3.47
    3 13 -4 3.25
    3 -13 4 3.46
    -3 -13 -4 2.03
    -3 -13 -4 2.98
    -3 13 4 3.51
    3 -14 0 2.29
    -3 14 0 1.56
    -3 -14 0 0.71
    3 14 0 1.23
    -3 -14 1 5.53
    3 -14 -1 5.55
    3 14 1 7.69
    -3 14 -1 5.34
    3 -14 1 6.01
    3 14 -1 7.63
    -3 14 1 6.27
    -3 -14 -1 7.18
    3 -14 -2 2.46
    3 14 2 2.06
    -3 -14 2 2.83
    3 -14 -2 2.29
    -3 -14 -2 2.2
    3 14 -2 2.26
    3 -14 2 3.42
    -3 14 2 3.79
    3 -14 -3 2.34
    -3 -14 3 2.59
    3 14 3 4.27
    3 -14 -3 2.77
    -3 -14 -3 3.26
    3 -14 3 2.66
    3 14 -3 2.16
    -3 14 3 2.91
    -3 15 0 5.3
    -3 -15 0 7.88
    3 -15 0 5.15
    3 15 0 8.41
    4 0 0 16.63
    -4 0 0 17.13
    -4 0 0 15.84
    4 0 1 115.05
    4 0 -1 115.74
    -4 0 1 117.28
    -4 0 1 116.97
    -4 0 -1 109.73
    -4 0 -1 111.22
    4 0 1 112.68
    4 0 2 311.8
    -4 0 2 305.03
    -4 0 -2 301.98
    -4 0 2 317.59
    -4 0 -2 320.52
    -4 0 -2 303.86
    4 0 -2 295.81
    4 0 2 316.64
    -4 0 -3 79.32
    4 0 -3 77.37
    4 0 3 77.98
    -4 0 -3 80.48
    -4 0 3 77.07
    -4 0 -3 79.5
    -4 0 -4 40.48
    -4 0 -4 37.48
    4 0 -4 39.02
    4 0 4 38.01
    -4 0 4 39.6
    -4 0 -4 40.15
    4 0 5 96.14
    4 0 -5 92.58
    -4 0 -5 92.09
    -4 0 -5 98.06
    -4 0 5 96.92
    -4 0 -6 20.41
    4 0 -6 20.99
    4 0 6 18.92
    -4 0 -6 17.38
    -4 0 6 19.79
    4 0 -6 22.64
    -4 0 -7 8.86
    -4 0 7 8.38
    4 0 -7 9.34
    -4 0 8 14.39
    4 0 -8 15.28
    -4 0 -8 17.39
    -4 0 9 2.62
    4 0 -9 4.17
    -4 0 -9 2.83
    4 -1 0 21.48
    -4 -1 0 23
    4 -1 0 22.52
    -4 -1 0 20.28
    -4 1 0 19.64
    4 1 0 21.89
    4 -1 -1 174.3
    4 -1 -1 176.63
    4 1 1 175.09
    -4 1 -1 176.8
    -4 -1 1 174.35
    -4 1 -1 168.18
    -4 -1 1 176.71
    -4 -1 -1 172.86
    -4 1 1 171.99
    -4 -1 -1 170.54
    4 -1 1 179.03
    -4 -1 2 9.72
    4 -1 -2 9.37
    4 1 2 9.26
    -4 1 -2 9.14
    4 -1 -2 9.22
    -4 -1 2 8.03
    4 -1 2 8.05
    -4 -1 -2 7.53
    4 1 -2 8.26
    -4 1 2 9.19
    -4 -1 -2 9.22
    -4 -1 -2 8.55
    -4 1 -3 35.98
    4 -1 -3 37.3
    -4 1 -3 38.71
    -4 -1 3 39
    -4 -1 3 40.28
    4 1 3 38.68
    -4 -1 -3 40.52
    4 -1 3 38.47
    -4 -1 -3 39.7
    -4 -1 -3 39.76
    4 1 -3 38.07
    -4 1 3 38.25
    4 1 4 10.16
    -4 1 -4 9.85
    4 -1 -4 9.4
    -4 1 -4 9.6
    -4 -1 4 10.85
    -4 -1 -4 9.78
    -4 1 4 8.8
    4 1 -4 8.62
    -4 -1 -4 11.24
    4 -1 4 9.5
    -4 -1 -4 10.07
    4 1 5 1.34
    -4 1 -5 1.4
    4 -1 -5 0.87
    -4 1 -5 1.37
    -4 -1 5 1.81
    4 -1 5 1.05
    -4 1 5 1.22
    -4 -1 -5 1.24
    -4 -1 -5 1.6
    -4 -1 -5 1.37
    -4 -1 6 21.69
    4 1 6 20.96
    -4 1 -6 26.81
    4 -1 -6 20.83
    4 -1 6 22.39
    -4 -1 -6 25.26
    4 1 -6 20.5
    4 1 -6 23.15
    -4 1 6 22.52
    -4 -1 -6 21.86
    -4 -1 7 5.78
    4 -1 -7 6.11
    -4 1 -7 5.62
    -4 1 7 5.59
    -4 -1 -7 4.54
    4 1 -7 5.05
    4 1 -7 7.02
    -4 1 -8 0.25
    4 -1 -8 0.41
    -4 -1 8 0.4
    -4 1 8 0.81
    4 1 -8 0.99
    -4 -1 -8 1.17
    4 1 -8 0.75
    4 2 0 163.16
    -4 2 0 154.93
    -4 -2 0 161.14
    -4 -2 0 160.66
    4 -2 0 165.02
    4 -2 0 155.39
    4 -2 -1 37.67
    -4 -2 1 36.66
    4 2 1 38.7
    -4 -2 1 38.08
    -4 2 -1 36.91
    4 -2 -1 37.85
    -4 -2 -1 38.16
    4 2 -1 36.43
    -4 -2 -1 37.4
    4 -2 1 36.25
    4 -2 1 38.73
    -4 2 1 37.98
    4 2 2 5.14
    -4 2 -2 4.4
    4 -2 -2 4.15
    -4 -2 2 4.25
    4 -2 -2 4.21
    -4 -2 2 3.86
    4 -2 2 4.74
    -4 -2 -2 3.8
    -4 2 2 4.32
    4 2 -2 4.02
    -4 -2 -2 4.53
    -4 -2 -2 3.81
    -4 2 -3 13.07
    4 -2 -3 12.81
    -4 -2 3 12.58
    -4 2 -3 12.19
    -4 -2 3 13.56
    -4 -2 -3 12.53
    -4 2 3 13.47
    -4 -2 -3 12.75
    4 -2 3 11.84
    4 2 -3 12.4
    -4 -2 -3 13.35
    -4 -2 4 32.55
    -4 -2 4 36.5
    -4 2 -4 35.95
    -4 2 -4 34.71
    4 -2 -4 33.59
    4 2 -4 35.03
    4 2 -4 36.33
    -4 -2 -4 37.59
    -4 -2 -4 36.71
    -4 2 4 32.56
    -4 -2 -4 36.49
    4 -2 4 35.57
    -4 2 -5 1.23
    -4 2 -5 0.82
    -4 -2 5 1.44
    4 -2 -5 2.05
    4 2 5 1.86
    -4 -2 -5 0.78
    -4 2 5 1.43
    -4 -2 -5 1.32
    -4 -2 -5 1.5
    4 2 -5 1.95
    4 -2 5 1.18
    4 2 -5 1.45
    4 -2 -6 27.8
    -4 -2 6 26.38
    -4 2 -6 26.66
    4 2 6 26.02
    4 -2 6 23.03
    4 2 -6 28.02
    -4 -2 -6 26.29
    -4 -2 -6 25.83
    -4 2 6 26
    -4 -2 -6 26.49
    4 2 -6 27.32
    -4 -2 7 11.04
    -4 2 -7 12.34
    4 -2 -7 8.36
    -4 -2 -7 10.94
    4 2 -7 9.64
    4 -2 7 9.67
    4 2 -7 11.33
    -4 2 7 10.43
    -4 -2 8 0.72
    -4 2 -8 1
    4 -2 -8 1.09
    4 2 -8 0.33
    -4 2 8 0.64
    4 2 -8 0.87
    -4 -2 -8 1
    4 -3 0 118.22
    -4 3 0 122.75
    -4 -3 0 121.97
    -4 -3 0 122.67
    4 -3 0 126.98
    4 3 0 119.57
    4 -3 -1 69.01
    -4 3 -1 75.39
    4 3 1 66.33
    -4 -3 1 66.54
    -4 -3 1 68.6
    -4 3 -1 73.17
    4 -3 -1 70.66
    -4 3 1 69.41
    4 3 -1 70.28
    -4 -3 -1 64.62
    4 -3 1 75.59
    4 -3 1 65.31
    -4 -3 -1 70.91
    -4 -3 2 22.4
    4 -3 -2 25.29
    -4 -3 2 26.77
    -4 3 -2 27.67
    4 -3 -2 26.76
    -4 3 -2 28.09
    4 3 2 25.83
    -4 -3 -2 25.06
    4 -3 2 26.48
    -4 3 2 23.56
    -4 -3 -2 23.68
    4 3 -2 25.69
    -4 -3 -2 26.85
    -4 -3 3 98.11
    -4 -3 3 96.09
    -4 3 -3 101.36
    4 -3 -3 104.29
    -4 3 -3 100.77
    4 -3 -3 99.75
    -4 -3 -3 102
    -4 -3 -3 96.98
    -4 -3 -3 96.02
    4 -3 3 90.95
    -4 3 3 89.01
    4 3 -3 97.27
    -4 -3 4 38.97
    -4 3 -4 40.96
    4 -3 -4 39.92
    -4 3 -4 41.47
    -4 -3 4 39.24
    4 3 -4 38.55
    -4 3 4 36.39
    4 3 -4 38.33
    4 -3 4 39.71
    -4 -3 -4 41.32
    -4 -3 -4 40.49
    -4 -3 -4 42.29
    4 -3 -5 6.05
    -4 -3 5 5.66
    -4 3 -5 6.02
    4 -3 5 5.9
    -4 3 5 6.29
    -4 -3 -5 4.98
    -4 -3 -5 5.63
    -4 -3 -5 7.72
    4 3 -5 5.17
    4 3 -5 5.5
    4 3 6 12.07
    4 -3 -6 16.93
    -4 -3 6 14.58
    -4 3 -6 14.97
    -4 -3 -6 15.2
    -4 3 6 16.96
    4 3 -6 14.49
    -4 -3 -6 14.56
    -4 -3 -6 16.49
    4 -3 6 15.02
    4 3 -6 13.18
    -4 -3 7 0.76
    4 -3 -7 1.29
    -4 3 -7 1.48
    -4 3 7 1.3
    4 3 -7 1.06
    4 3 -7 1.64
    -4 -3 -7 0.91
    4 -3 7 1.48
    -4 -3 -7 1.14
    4 -3 -8 -0.11
    -4 3 -8 0.26
    -4 -3 8 0.19
    -4 -3 -8 0.12
    4 3 -8 -0.02
    4 3 -8 -0.18
    -4 3 8 0.28
    4 -4 0 15.44
    -4 -4 0 15.86
    -4 -4 0 15.94
    4 4 0 16.71
    4 -4 0 16.5
    -4 4 0 15.32
    4 4 1 3.89
    4 -4 -1 2.82
    -4 -4 1 3.39
    -4 4 -1 2.9
    -4 4 -1 3.93
    -4 -4 1 3.08
    4 -4 -1 2.42
    4 4 -1 3.06
    4 -4 1 3.45
    -4 4 1 3.12
    -4 -4 -1 2.99
    -4 -4 -1 3.06
    4 -4 1 3.54
    4 -4 -2 53.13
    -4 4 -2 55.86
    -4 -4 2 49.13
    4 4 2 49.53
    4 -4 -2 52.49
    -4 4 -2 52.5
    -4 -4 2 49.43
    4 4 -2 50.56
    -4 -4 -2 52.28
    -4 -4 -2 52.72
    4 -4 2 52.65
    -4 -4 -2 51.14
    -4 4 2 49.49
    -4 -4 3 32.92
    -4 -4 3 31.08
    4 -4 -3 30.05
    -4 4 -3 30.38
    4 -4 -3 30.53
    4 4 3 33.05
    -4 4 -3 31.88
    -4 4 3 32.03
    -4 -4 -3 31.01
    -4 -4 -3 32.24
    -4 -4 -3 29.19
    4 -4 3 29.15
    4 4 -3 30.31
    4 4 -3 29.02
    -4 4 -4 8.39
    -4 4 -4 8.14
    -4 -4 4 8.69
    -4 -4 4 9.07
    4 -4 -4 8.08
    -4 -4 -4 7.85
    -4 -4 -4 8.59
    -4 -4 -4 7.5
    4 4 -4 7.92
    4 -4 4 9.05
    4 4 -4 7.98
    -4 4 4 8.26
    -4 4 -5 32.15
    -4 -4 5 32.26
    4 -4 -5 24.9
    -4 -4 -5 29.59
    4 -4 5 28.35
    -4 -4 -5 29.65
    -4 4 5 33.54
    4 4 -5 31.03
    4 4 -5 28.6
    -4 -4 -5 31.54
    -4 -4 6 25.05
    4 -4 -6 30.32
    4 4 6 26.92
    -4 4 -6 30.17
    -4 -4 -6 27.11
    4 -4 6 28.31
    -4 -4 -6 25.98
    4 4 -6 29.36
    4 4 -6 27.9
    -4 4 6 31.36
    -4 -4 -6 31.32
    4 -4 -7 5.83
    -4 -4 7 6.11
    -4 4 -7 6.61
    -4 -4 -7 3.86
    -4 4 7 3.2
    4 4 -7 4.62
    -4 -4 -7 5.89
    4 -4 7 4.41
    4 4 -7 5.71
    4 -4 -8 0.26
    4 4 8 0.29
    -4 -4 8 0.14
    -4 4 -8 0.13
    -4 -4 -8 0.09
    4 4 -8 0.06
    4 4 -8 0.43
    -4 4 8 0.09
    4 -5 0 12.08
    4 5 0 11.87
    -4 -5 0 12.3
    -4 5 0 12.23
    -4 -5 0 11.04
    4 -5 0 12.46
    4 5 1 16.69
    -4 -5 1 17.31
    -4 -5 1 17.49
    4 -5 -1 14.72
    -4 5 -1 16.07
    -4 5 -1 16.63
    4 -5 -1 17.09
    -4 -5 -1 16.43
    4 -5 1 16.47
    -4 5 1 16.77
    4 -5 1 16.22
    4 5 -1 16.32
    -4 -5 -1 16.35
    -4 -5 2 8.51
    -4 5 -2 7.37
    4 -5 -2 9.03
    -4 5 -2 7.7
    -4 -5 2 8.8
    4 -5 -2 7.82
    4 5 2 7.63
    -4 -5 -2 7.13
    -4 5 2 7.34
    -4 -5 -2 8.49
    4 -5 2 8.45
    4 5 -2 8.98
    -4 -5 -2 8.58
    4 5 3 150.32
    4 -5 -3 157.01
    -4 5 -3 146.4
    -4 5 -3 160.08
    -4 -5 3 153.28
    4 -5 -3 148.72
    -4 -5 3 154.61
    4 5 -3 151.88
    -4 5 3 155.53
    -4 -5 -3 158.99
    -4 -5 -3 151.69
    4 5 -3 151.25
    4 -5 3 148.33
    -4 -5 -3 149.19
    -4 5 -4 55.62
    -4 -5 4 52.17
    4 -5 -4 55.27
    -4 -5 4 54.65
    -4 5 -4 56.62
    -4 -5 -4 52.46
    4 5 -4 57.06
    4 -5 4 55.35
    -4 -5 -4 53.18
    -4 5 4 56.49
    4 5 -4 57.46
    -4 -5 -4 57.22
    -4 5 -5 56.71
    -4 -5 5 58.48
    4 -5 -5 55.42
    -4 5 5 53.91
    4 5 -5 55.29
    4 5 -5 52.99
    -4 -5 -5 55.69
    -4 -5 -5 51.49
    4 -5 5 55.2
    -4 -5 -5 53.95
    4 -5 -6 20.11
    -4 5 -6 23.22
    -4 -5 6 20.05
    4 -5 6 21.14
    -4 5 6 25.45
    4 5 -6 19.98
    -4 -5 -6 20.71
    -4 -5 -6 21.72
    -4 -5 -6 18.62
    4 5 -6 22.89
    -4 -5 7 1.18
    -4 5 -7 1.52
    4 -5 -7 1.69
    4 5 7 0.07
    4 -5 7 0.54
    -4 -5 -7 0.55
    -4 5 7 0.41
    4 5 -7 0.76
    -4 -5 -7 0.53
    4 5 -7 0.93
    4 5 8 3.95
    -4 -5 8 4.1
    4 -5 -8 6.07
    -4 5 -8 3.94
    4 5 -8 6.04
    4 5 -8 4.36
    -4 5 8 4.67
    -4 -5 -8 5.64
    4 -6 0 0.17
    -4 6 0 0.14
    4 6 0 0.18
    4 -6 0 0.01
    -4 -6 0 -0.04
    -4 6 0 0.33
    4 6 1 4.09
    -4 6 -1 4.05
    -4 6 -1 5.23
    -4 -6 1 4.07
    4 -6 -1 4.56
    -4 -6 1 4.54
    4 -6 -1 4.26
    4 6 -1 4.5
    -4 -6 -1 4.1
    4 -6 1 4.52
    -4 -6 -1 4.58
    -4 6 1 4.31
    -4 6 -2 46.7
    -4 -6 2 48.59
    4 -6 -2 48.08
    -4 -6 2 44.32
    4 6 2 45.41
    4 -6 -2 46.09
    -4 6 -2 46.06
    -4 -6 -2 47.72
    -4 -6 -2 45.54
    4 -6 2 45.69
    4 6 -2 47.47
    -4 -6 -2 45.98
    -4 6 2 46.76
    4 -6 -3 50.8
    -4 6 -3 50.06
    -4 -6 3 52.08
    4 -6 -3 49.67
    -4 -6 3 49.22
    -4 6 -3 47.98
    4 6 3 50.61
    -4 6 3 49.77
    4 6 -3 53.36
    -4 -6 -3 50.9
    -4 -6 -3 49.87
    4 6 -3 50.49
    -4 -6 -3 51.89
    4 -6 3 52.6
    -4 -6 4 9.31
    -4 6 -4 7.64
    4 6 4 9.44
    -4 -6 4 10.6
    4 -6 -4 9.47
    4 6 -4 9.4
    -4 -6 -4 10.85
    -4 -6 -4 10.1
    -4 -6 -4 10.44
    4 -6 4 9.15
    -4 6 4 9.65
    4 6 -4 11.62
    -4 -6 5 5.84
    4 -6 -5 4.49
    -4 6 -5 7.19
    -4 -6 -5 5.88
    -4 6 5 6.79
    4 6 -5 6.95
    4 -6 5 6.58
    4 6 -5 6.72
    -4 -6 -5 6.52
    -4 -6 -5 6.47
    4 -6 -6 17.42
    -4 6 -6 16.01
    -4 -6 6 16.33
    4 6 6 16.94
    -4 6 6 14.38
    -4 -6 -6 16.02
    4 6 -6 18.02
    -4 -6 -6 15.73
    4 -6 6 19.81
    4 6 -6 16.89
    -4 -6 -6 18.49
    4 6 7 4.52
    -4 6 -7 4.58
    -4 -6 7 3.59
    4 -6 -7 6.51
    -4 -6 -7 5.28
    4 6 -7 5.24
    -4 -6 -7 4.37
    4 6 -7 3.74
    4 -6 7 4.85
    -4 6 7 4.31
    4 -6 -8 12.15
    -4 -6 8 8.88
    -4 6 -8 9.59
    -4 -6 -8 8.61
    4 6 -8 11.16
    -4 -6 -8 9.74
    4 6 -8 12.54
    -4 6 8 10.97
    4 -7 0 12.06
    -4 7 0 10.98
    4 -7 0 12.86
    -4 7 0 10.73
    -4 -7 0 12.92
    4 7 0 13.56
    4 7 1 2.04
    4 -7 -1 1.91
    -4 7 -1 1.47
    -4 7 -1 1.72
    -4 -7 1 2.44
    4 -7 -1 1.89
    4 7 -1 1.46
    -4 -7 -1 1.64
    4 -7 1 1.33
    -4 7 1 1.72
    -4 7 -2 31.14
    -4 -7 2 35.09
    4 -7 -2 32.92
    -4 7 -2 33.5
    4 7 2 33.3
    -4 -7 2 32.53
    4 -7 -2 30.79
    -4 7 2 32.75
    4 7 -2 31.91
    -4 -7 -2 30.84
    4 -7 2 29.93
    -4 -7 -2 31.64
    4 -7 -3 23.47
    -4 -7 3 22.18
    -4 7 -3 21.02
    4 7 3 24.21
    4 -7 -3 22.49
    -4 7 -3 24.51
    -4 -7 3 22.62
    -4 7 3 22.04
    4 7 -3 22.19
    -4 -7 -3 25.1
    4 -7 3 24.68
    -4 -7 -3 23.38
    4 7 4 8.98
    -4 7 -4 9.33
    -4 -7 4 7.27
    4 -7 -4 7.12
    -4 -7 4 7.84
    -4 -7 -4 7.96
    -4 7 4 8.06
    -4 -7 -4 7.16
    -4 -7 -4 8.03
    4 7 -4 6.89
    4 -7 4 8.54
    4 7 -4 8.83
    -4 7 -5 3.63
    4 7 5 5.55
    4 -7 -5 5.35
    -4 -7 5 5.39
    -4 7 5 4.88
    -4 -7 -5 6.06
    -4 -7 -5 6.14
    4 -7 5 5.14
    4 7 -5 5.34
    4 7 -5 5.16
    -4 -7 6 0.53
    -4 7 -6 0.13
    4 -7 -6 0.76
    -4 -7 -6 0.3
    4 7 -6 0.4
    4 7 -6 0.47
    -4 7 6 0.46
    4 -7 6 0.24
    -4 -7 -6 0.68
    -4 -7 7 1.13
    4 -7 -7 0.91
    -4 7 -7 1.42
    4 7 -7 1.09
    -4 -7 -7 1.28
    4 -7 7 1.12
    4 7 -7 0.96
    -4 7 7 1.37
    -4 -8 0 1.12
    4 -8 0 0.41
    -4 8 0 0.88
    4 8 0 0.85
    4 -8 0 0.74
    -4 8 0 0.66
    4 -8 -1 14.02
    -4 -8 1 14.29
    4 8 1 13.16
    -4 8 -1 14.13
    -4 8 -1 14.13
    4 -8 -1 13.67
    -4 8 1 14.69
    -4 -8 -1 14.18
    4 8 -1 16.29
    4 -8 1 13.11
    -4 8 -2 0.42
    4 8 2 -0.04
    -4 -8 2 0.25
    4 -8 -2 0.35
    -4 8 -2 0.53
    4 -8 -2 0.31
    4 -8 2 0.43
    -4 -8 -2 0.47
    -4 8 2 0.33
    4 8 -2 0.05
    -4 8 -3 2.01
    -4 8 -3 1.97
    4 8 3 1.83
    -4 -8 3 1.15
    4 -8 -3 1.6
    4 -8 -3 1.68
    4 8 -3 1.5
    -4 -8 -3 1.12
    4 -8 3 1.85
    -4 8 3 2.18
    -4 -8 -3 1.89
    4 -8 -4 6.98
    4 8 4 7.02
    -4 8 -4 8.56
    -4 -8 4 6.11
    -4 8 4 7.24
    -4 -8 -4 8.74
    4 -8 4 7.49
    -4 -8 -4 9
    4 8 -4 7.88
    -4 8 -5 0.38
    4 8 5 0.41
    4 -8 -5 0.64
    -4 -8 -5 0.58
    4 8 -5 0.25
    -4 8 5 0.21
    4 -8 5 0.21
    -4 -8 -5 0.14
    4 8 6 6.3
    4 -8 -6 6.03
    -4 8 -6 7.31
    -4 -8 -6 7.19
    4 8 -6 7.15
    4 -8 6 5.42
    -4 -8 -6 6.45
    -4 8 6 5.5
    -4 8 -7 1.02
    4 -8 -7 1.4
    4 8 -7 1.44
    -4 -8 -7 0.55
    -4 8 7 0.44
    4 -8 7 1.58
    4 -9 0 3.58
    4 9 0 3.03
    -4 9 0 3.37
    -4 9 0 3.36
    -4 -9 0 3.22
    4 -9 0 3.07
    -4 -9 1 47.6
    4 -9 -1 50.76
    4 9 1 49.13
    4 -9 -1 46.15
    -4 9 -1 45.93
    -4 9 -1 47.83
    4 9 -1 47.13
    -4 9 1 48.63
    -4 -9 -1 48.02
    4 -9 1 51.37
    -4 9 1 50.16
    -4 9 -2 1.93
    4 -9 -2 1.69
    -4 9 -2 2.17
    4 -9 -2 2.32
    -4 -9 2 1.27
    4 9 2 2.37
    -4 -9 -2 2.04
    -4 9 2 1.85
    4 9 -2 1.25
    4 -9 2 1.77
    -4 -9 3 8.27
    4 -9 -3 7.6
    -4 9 -3 7.65
    4 -9 -3 8.87
    4 9 3 9.01
    -4 -9 -3 8.49
    4 -9 3 8.21
    -4 -9 -3 6.82
    -4 9 3 8.28
    4 9 -3 9.11
    -4 -9 4 2.49
    4 -9 -4 2.23
    4 9 4 2.92
    -4 9 -4 2.24
    -4 -9 -4 2.47
    -4 -9 -4 2.13
    4 -9 4 2.67
    4 9 -4 2.73
    -4 -9 5 0.22
    4 -9 -5 0.05
    4 9 5 0.5
    -4 9 -5 0.23
    -4 -9 -5 0.28
    4 -9 5 0.05
    4 9 -5 0.25
    -4 -9 -5 0.37
    4 9 6 1.67
    -4 9 -6 1.22
    4 -9 -6 1.73
    4 9 -6 1.88
    4 -9 6 1.7
    -4 -9 -6 0.91
    -4 -9 -6 1.11
    4 -9 -7 2.55
    -4 9 -7 3.42
    4 9 7 2.31
    -4 -9 -7 1.87
    4 9 -7 1.31
    4 -9 7 2.14
    4 -10 0 20.05
    -4 -10 0 18.73
    4 -10 0 17.27
    -4 10 0 18.75
    4 -10 -1 40.06
    -4 10 -1 41.45
    4 10 1 40.8
    -4 -10 1 46.97
    4 -10 -1 44.87
    -4 10 1 41.59
    -4 -10 -1 42.01
    4 10 -1 44.99
    4 -10 1 44.19
    -4 -10 2 2.08
    4 -10 -2 2.55
    -4 10 -2 1.86
    4 10 2 2.15
    4 -10 -2 3.01
    -4 -10 -2 2.01
    4 -10 2 1.6
    4 10 -2 2.19
    -4 10 2 2.84
    4 10 3 2.27
    -4 -10 3 2.91
    4 -10 -3 2.55
    4 -10 -3 1.91
    -4 -10 -3 2.41
    4 -10 3 2.95
    -4 -10 -3 2.75
    4 10 -3 2.79
    4 -10 -4 0.46
    -4 -10 4 0.48
    4 10 4 0.69
    4 -10 4 0.8
    4 10 -4 0.18
    -4 -10 -4 0.22
    -4 -10 -4 0.33
    4 -10 -5 1.28
    4 10 5 1.87
    -4 -10 5 2.04
    -4 -10 -5 1.63
    -4 -10 -5 1.81
    4 -10 5 0.86
    4 10 -5 1.64
    4 10 6 0.15
    4 -10 -6 -0.12
    -4 -10 -6 0.47
    4 10 -6 0.26
    -4 -10 -6 0.11
    4 -10 6 0.26
    4 -11 0 21.11
    -4 11 0 20.73
    4 11 0 19.52
    -4 -11 0 19.2
    4 -11 -1 5.6
    -4 -11 1 6.05
    -4 11 -1 6.28
    4 11 1 4.82
    4 -11 -1 6.31
    4 -11 1 6.48
    -4 -11 -1 6.4
    4 11 -1 6.36
    -4 11 1 5.77
    -4 -11 2 4.51
    4 11 2 4.77
    -4 11 -2 4.68
    4 -11 -2 3.22
    4 -11 -2 3.48
    -4 11 2 2.7
    4 -11 2 4.46
    -4 -11 -2 4.3
    4 11 -2 4.5
    4 11 3 10.61
    4 -11 -3 9.36
    -4 -11 3 6.66
    4 -11 -3 10.15
    -4 -11 -3 10.73
    4 11 -3 8.68
    4 -11 3 7.67
    -4 -11 4 0.71
    4 -11 -4 1.38
    4 11 4 1.19
    4 -11 4 1.12
    4 11 -4 1.32
    -4 -11 -4 0.77
    -4 -11 -4 0.66
    -4 -11 5 1.77
    4 -11 -5 0.83
    4 11 5 0.32
    4 -11 5 0.55
    -4 -11 -5 1.85
    4 11 -5 1
    -4 -11 -5 1.04
    4 11 6 0.75
    4 -11 -6 1.25
    -4 -11 -6 1.2
    4 11 -6 0.91
    4 -11 6 0.47
    4 12 0 23.05
    -4 -12 0 22.32
    4 -12 0 19
    -4 12 0 19.54
    -4 12 -1 5.55
    4 -12 -1 5.36
    4 -12 -1 5.03
    4 12 1 5.91
    -4 -12 1 4.2
    -4 12 1 5.58
    4 -12 1 5.53
    -4 -12 -1 6.91
    4 12 -1 5.2
    4 -12 -2 7.33
    4 -12 -2 8.13
    4 12 2 5.48
    -4 -12 2 7.03
    4 -12 2 6.46
    -4 -12 -2 7.11
    4 12 -2 7.82
    -4 12 2 7.58
    4 12 3 5.74
    4 -12 -3 7.06
    -4 -12 3 6.75
    4 -12 -3 6.74
    4 -12 3 6.35
    4 12 -3 6.22
    -4 12 3 4.8
    -4 -12 -3 6.76
    4 12 4 -0.03
    -4 -12 4 -0.14
    4 -12 -4 -0.14
    4 12 -4 0.34
    4 -12 4 0.16
    -4 -12 -4 0.18
    -4 -12 -4 0.5
    -4 -12 5 2.01
    4 -12 -5 3
    4 12 5 3.33
    -4 -12 -5 3.2
    -4 -12 -5 2.66
    4 -12 5 3.04
    4 12 -5 1.9
    4 -13 0 1.57
    -4 -13 0 1.64
    -4 13 0 2.06
    4 13 0 1.3
    4 -13 -1 1.1
    -4 -13 1 0.82
    -4 13 -1 0.33
    4 13 1 1.26
    4 -13 -1 0.18
    -4 13 1 0.42
    -4 -13 -1 0.49
    4 -13 1 0.35
    4 13 -1 0.45
    4 -13 -2 0.5
    -4 -13 2 0.11
    4 13 2 1.27
    4 -13 -2 1.56
    4 13 -2 1.36
    -4 13 2 0.5
    4 -13 2 0.55
    -4 -13 -2 0.66
    4 -13 -3 0.34
    4 13 3 0.42
    -4 -13 3 0.27
    4 -13 -3 0.05
    4 13 -3 0.14
    -4 13 3 0.64
    -4 -13 -3 0.64
    4 -13 3 0.03
    -4 -13 4 0.3
    4 -13 -4 0.1
    4 13 4 0.29
    -4 -13 -4 0.52
    -4 13 4 0.09
    4 13 -4 0.68
    4 -13 4 0.54
    4 -14 0 4.62
    -4 -14 0 3.09
    4 14 0 3.87
    -4 14 0 4.23
    -4 -14 1 2
    4 -14 -1 2.84
    4 14 1 2.41
    -4 -14 -1 2.05
    4 -14 1 2.41
    -4 14 1 1.18
    4 14 -1 1.94
    4 -14 -2 0.65
    4 -14 -2 0.33
    -4 -14 2 0.61
    4 14 2 -0.04
    4 -14 2 1.22
    -4 -14 -2 0.77
    -4 14 2 0.5
    4 14 -2 0.65
    -4 -14 3 0.26
    4 -14 3 0.25
    -4 -14 -3 0.22
    -5 0 0 0.03
    5 0 0 -0.16
    5 0 0 -0.06
    -5 0 0 -0.05
    5 0 1 0.07
    5 0 1 -0.03
    -5 0 1 -0.01
    -5 0 -1 -0.04
    -5 0 1 -0.12
    5 0 -1 -0.17
    -5 0 -1 -0.01
    -5 0 2 0.18
    5 0 -2 -0.06
    -5 0 2 0.03
    -5 0 -2 0.14
    -5 0 -2 0
    5 0 2 0.01
    5 0 -2 0.01
    5 0 2 -0.01
    -5 0 -3 -0.01
    -5 0 -3 0.05
    -5 0 -3 0.08
    -5 0 3 0
    5 0 3 -0.08
    5 0 -3 -0.04
    5 0 4 0.06
    -5 0 -4 0.02
    -5 0 -4 -0.04
    -5 0 -4 0.12
    -5 0 4 0
    5 0 -4 -0.01
    -5 0 5 0.27
    5 0 -5 -0.01
    -5 0 -5 0.11
    -5 0 -5 -0.21
    5 0 5 0.02
    -5 0 -6 0.5
    -5 0 6 -0.14
    5 0 6 0.05
    5 0 -6 0.04
    5 0 -7 -0.08
    -5 0 -7 0.13
    -5 0 7 -0.16
    5 0 7 -0.06
    5 0 -8 0.13
    -5 0 -8 -0.07
    -5 0 8 0.02
    5 -1 0 -0.01
    -5 1 0 -0.1
    -5 1 0 0.07
    -5 -1 0 -0.03
    5 1 0 0.06
    -5 -1 0 -0.09
    5 -1 0 0.03
    -5 -1 1 23.08
    5 -1 -1 23.65
    5 1 1 24.38
    -5 -1 1 23.37
    -5 1 -1 23.31
    5 -1 -1 23.44
    -5 1 -1 22.79
    5 1 -1 23.57
    5 -1 1 23.36
    -5 -1 -1 23.76
    -5 -1 -1 23.21
    -5 1 1 22.48
    5 -1 1 24.58
    5 1 2 1.97
    5 -1 -2 1.85
    -5 1 -2 2.26
    -5 -1 2 1.68
    -5 1 -2 1.51
    -5 -1 2 2.08
    5 -1 -2 1.76
    5 1 -2 1.51
    -5 -1 -2 1.24
    5 -1 2 1.92
    -5 1 2 1.65
    -5 -1 -2 1.45
    -5 1 -3 20.18
    -5 -1 3 19.21
    -5 -1 3 17.79
    -5 1 -3 17.67
    5 -1 -3 19.1
    5 1 3 17.31
    5 1 3 19.59
    -5 1 3 19.31
    -5 -1 -3 18.78
    5 -1 3 19.79
    5 1 -3 18.47
    -5 -1 -3 19.43
    -5 -1 -3 19.86
    -5 1 -4 13.41
    -5 -1 4 11.76
    5 1 4 12.62
    5 -1 -4 11.8
    -5 1 -4 11.49
    -5 -1 -4 12.99
    5 -1 4 11.67
    -5 -1 -4 13.45
    -5 -1 -4 12.14
    5 1 -4 13.16
    -5 1 4 12.96
    -5 1 -5 4.57
    5 -1 -5 6.08
    -5 -1 5 5.47
    5 1 5 5.23
    5 -1 5 5.33
    -5 -1 -5 6.34
    -5 -1 -5 4.17
    -5 1 5 5.16
    5 1 -5 5.84
    -5 -1 -5 5.55
    5 -1 -6 1.29
    -5 -1 6 1.12
    -5 1 -6 1.62
    5 1 6 1.7
    -5 -1 -6 0.63
    5 1 -6 1.23
    5 -1 6 0.86
    -5 1 6 1.7
    5 1 7 2.64
    -5 1 -7 3.45
    -5 -1 7 3.83
    5 -1 -7 4.3
    5 1 -7 3.69
    -5 1 7 3.1
    5 -1 7 3.2
    -5 -1 -7 2.83
    5 -1 -8 4.59
    -5 1 -8 5.15
    -5 -1 8 4.5
    -5 -1 -8 3.3
    -5 1 8 3.13
    5 1 -8 3.94
    5 -2 0 39.81
    -5 -2 0 38.47
    5 2 0 38.32
    -5 -2 0 41.46
    5 -2 0 41.11
    -5 2 0 38.49
    5 2 1 55.02
    5 -2 -1 56.28
    5 -2 -1 58.17
    -5 -2 1 53.78
    -5 -2 1 53.99
    -5 2 -1 51.8
    -5 -2 -1 51.97
    5 -2 1 53.07
    -5 -2 -1 53.72
    5 2 -1 53.79
    5 -2 1 56.29
    -5 2 1 53.51
    5 2 2 12.78
    5 -2 -2 12.26
    -5 -2 2 12.07
    -5 -2 2 11.19
    -5 2 -2 10.65
    5 -2 -2 11.73
    5 2 -2 11.37
    5 -2 2 13
    -5 2 2 12.61
    -5 -2 -2 12.24
    -5 -2 -2 11.28
    5 2 3 47.07
    -5 2 -3 46.44
    -5 2 -3 45.69
    -5 -2 3 47.6
    -5 -2 3 46.64
    5 -2 -3 44.09
    5 2 -3 45.84
    -5 2 3 43.88
    5 -2 3 46.33
    -5 -2 -3 45.04
    -5 -2 -3 49.29
    -5 -2 -3 41.92
    -5 2 -4 4.18
    5 -2 -4 4.98
    -5 -2 4 4.73
    5 2 4 4.88
    -5 2 -4 5.79
    5 2 -4 6.23
    -5 2 4 4.5
    -5 -2 -4 5.78
    -5 -2 -4 5.15
    5 -2 4 5.83
    -5 -2 -4 5.07
    -5 2 -5 1.65
    5 2 5 1.47
    5 -2 -5 1.11
    -5 -2 5 1.21
    -5 2 5 1.57
    5 2 -5 1.27
    -5 -2 -5 1.97
    -5 -2 -5 1.55
    -5 -2 -5 1.98
    5 -2 5 1.57
    5 2 6 3.99
    -5 2 -6 3.43
    -5 -2 6 4.19
    5 -2 -6 4.54
    5 2 -6 3.65
    5 -2 6 4.31
    -5 -2 -6 4.41
    -5 -2 -6 4.37
    -5 2 6 4.11
    -5 -2 -6 3.84
    5 -2 -7 0.4
    -5 2 -7 0.09
    5 2 7 0.2
    -5 -2 7 -0.16
    5 2 -7 -0.05
    -5 -2 -7 0.02
    5 -2 7 0.28
    -5 2 7 -0.01
    5 -2 -8 0.44
    -5 2 -8 0.71
    -5 -2 8 0.78
    -5 2 8 0.38
    -5 -2 -8 0.43
    5 2 -8 0.33
    5 -3 0 80.09
    -5 -3 0 77.77
    5 -3 0 72.98
    -5 -3 0 78.62
    -5 3 0 76.17
    5 3 0 74.86
    5 -3 -1 128.32
    -5 -3 1 127.26
    5 3 1 131.16
    -5 -3 1 129.49
    -5 3 -1 135.78
    5 -3 -1 131.17
    -5 -3 -1 130.45
    5 -3 1 124.98
    -5 3 1 127.07
    5 3 -1 129.04
    5 -3 1 139.67
    -5 -3 -1 132.12
    -5 3 -2 9.78
    5 -3 -2 9.47
    5 -3 -2 6.37
    -5 -3 2 7.97
    -5 -3 2 8.61
    5 3 2 9.54
    5 -3 2 11.03
    -5 3 2 9.11
    -5 -3 -2 9.84
    -5 -3 -2 8.9
    5 3 -2 8.38
    -5 -3 3 3.39
    5 -3 -3 2.89
    5 3 3 3.58
    -5 3 -3 4.08
    -5 -3 3 4.19
    5 -3 -3 3.77
    -5 3 -3 3.94
    -5 -3 -3 4.11
    5 3 -3 4.02
    5 -3 3 3.45
    -5 -3 -3 2.97
    -5 -3 -3 3.59
    -5 3 3 3.4
    -5 3 -4 9.71
    5 -3 -4 7.66
    -5 -3 4 9.04
    -5 -3 4 7.73
    -5 3 4 8.72
    -5 -3 -4 8.25
    -5 -3 -4 8.51
    5 3 -4 8
    5 -3 4 7.77
    -5 -3 -4 9.26
    5 -3 -5 17.9
    -5 -3 5 19.46
    -5 3 -5 16.85
    5 3 5 17.22
    5 3 -5 17.86
    -5 -3 -5 17.31
    -5 -3 -5 17.84
    5 -3 5 18.16
    -5 3 5 17.74
    -5 -3 -5 17.66
    5 -3 -6 -0.24
    -5 -3 6 0.11
    5 3 6 -0.16
    -5 3 -6 0.16
    -5 3 6 -0.06
    -5 -3 -6 0.16
    -5 -3 -6 0.06
    5 -3 6 0.06
    5 3 -6 0.28
    -5 -3 -6 -0.09
    -5 3 -7 4.03
    5 -3 -7 2.1
    -5 -3 7 4.09
    -5 3 7 2.91
    5 -3 7 3.7
    5 3 -7 2.7
    -5 -3 -7 2.99
    -5 -3 -7 1.82
    5 -3 -8 -0.17
    -5 3 -8 -0.18
    -5 -3 8 0.46
    5 3 -8 0.1
    -5 -3 -8 0.38
    -5 3 8 0.03
    5 -4 0 464.52
    -5 -4 0 468.7
    -5 -4 0 472.25
    5 4 0 467.67
    -5 4 0 474.59
    5 -4 0 468.05
    5 4 1 80.05
    -5 4 -1 83.38
    -5 4 -1 85.26
    -5 -4 1 82.64
    -5 -4 1 82.49
    5 -4 -1 85.32
    5 -4 -1 81.55
    5 -4 1 80.75
    -5 -4 -1 82.07
    -5 -4 -1 81.33
    5 4 -1 85.88
    -5 4 1 81.89
    5 -4 1 87.97
    5 -4 -2 4.15
    -5 4 -2 3.69
    -5 -4 2 3.85
    5 -4 -2 3.29
    -5 4 -2 4.69
    5 4 2 3.2
    -5 -4 2 3.98
    5 4 -2 3.4
    -5 4 2 3.67
    -5 -4 -2 3.74
    -5 -4 -2 3.36
    5 -4 2 4.11
    5 4 3 12.42
    5 -4 -3 11.55
    5 -4 -3 11.62
    -5 4 -3 12.86
    -5 -4 3 11.52
    -5 4 -3 11.98
    -5 -4 3 11.83
    5 -4 3 11.94
    -5 -4 -3 11.74
    -5 -4 -3 13.06
    -5 4 3 12.12
    -5 -4 -3 11.18
    5 4 -3 11.55
    -5 4 -4 14.1
    -5 -4 4 14.54
    5 4 4 13.84
    -5 -4 4 13.96
    5 -4 -4 13.33
    5 4 -4 13.81
    5 -4 4 14.36
    -5 -4 -4 15
    -5 -4 -4 13.39
    -5 4 4 14.81
    -5 -4 -4 14.52
    -5 -4 5 2.54
    5 -4 -5 2.14
    -5 4 -5 2.1
    -5 -4 -5 2.21
    -5 4 5 3.07
    5 -4 5 1.88
    5 4 -5 1.57
    -5 -4 -5 1.87
    -5 -4 -5 1.93
    5 4 6 9.62
    5 -4 -6 10.43
    -5 -4 6 12.84
    -5 4 -6 12.89
    -5 4 6 11.09
    5 -4 6 10.55
    -5 -4 -6 11.07
    -5 -4 -6 10.06
    -5 -4 -6 12.41
    5 4 -6 12.46
    -5 4 -7 0.69
    -5 -4 7 0.47
    5 -4 -7 0.88
    -5 -4 -7 0.26
    -5 -4 -7 0.79
    -5 4 7 0.72
    5 4 -7 0.81
    5 -4 7 0.25
    5 -4 -8 3.01
    -5 4 -8 1.89
    -5 -4 8 2.2
    5 4 -8 1.47
    -5 4 8 2.89
    -5 -4 -8 1.9
    5 -5 0 38.14
    5 5 0 43.02
    -5 -5 0 41.42
    5 -5 0 41.61
    -5 5 0 43.03
    -5 -5 0 45.37
    5 5 1 13.31
    -5 5 -1 13.22
    5 -5 -1 13.73
    5 -5 -1 13.48
    -5 5 -1 11.63
    -5 -5 1 13.17
    -5 -5 1 14.67
    5 -5 1 12.63
    -5 -5 -1 13.37
    -5 5 1 13.17
    5 5 -1 12.91
    -5 -5 -1 12.46
    5 -5 -2 23.42
    -5 -5 2 24.12
    -5 5 -2 24.89
    -5 5 -2 26.45
    -5 -5 2 24.28
    5 5 2 23.47
    5 -5 -2 23.89
    5 -5 2 24.85
    -5 -5 -2 24.42
    -5 5 2 20.71
    5 5 -2 24.6
    -5 -5 -2 23.46
    5 -5 -3 22.23
    -5 -5 3 25.23
    5 5 3 24.44
    5 -5 -3 24.03
    -5 -5 3 25.84
    -5 5 -3 25.35
    -5 5 -3 23.2
    -5 -5 -3 25.22
    5 -5 3 26.7
    5 5 -3 21.77
    -5 5 3 23.33
    -5 -5 -3 23.74
    -5 -5 -3 23.93
    5 5 4 10.25
    -5 -5 4 10.35
    -5 5 -4 9.97
    5 -5 -4 8.55
    -5 -5 4 10.37
    -5 -5 -4 10.98
    -5 -5 -4 11.03
    -5 5 4 10.4
    5 -5 4 8.97
    -5 -5 -4 11.33
    5 5 -4 8.66
    -5 5 -5 32.15
    5 -5 -5 32.29
    -5 -5 5 34.8
    -5 -5 -5 33.36
    -5 -5 -5 31.46
    5 5 -5 36.65
    -5 5 5 34.48
    -5 -5 -5 31.87
    5 -5 5 32.71
    5 -5 -6 13.66
    -5 -5 6 13.24
    -5 5 -6 13.69
    5 5 -6 13.42
    -5 -5 -6 11.87
    5 -5 6 13.3
    -5 -5 -6 14.34
    5 5 -6 11.12
    -5 -5 -6 14.64
    -5 5 6 12.83
    5 -5 -7 9.43
    -5 -5 7 8.31
    -5 5 -7 7.72
    -5 -5 -7 8.45
    -5 5 7 10.37
    -5 -5 -7 8.28
    5 5 -7 8.6
    -5 -5 -7 9.89
    5 -5 7 9.95
    -5 5 -8 3.14
    5 5 8 2.82
    -5 -5 8 4.13
    5 -5 -8 4.15
    -5 -5 -8 3.06
    -5 5 8 3.7
    5 5 -8 3.23
    5 -6 0 0.22
    -5 6 0 0.13
    5 -6 0 0.08
    5 6 0 -0.08
    -5 -6 0 -0.17
    -5 -6 0 -0.02
    -5 6 -1 18.61
    5 -6 -1 16.63
    5 6 1 16.55
    -5 -6 1 15.87
    -5 6 -1 19.38
    -5 -6 1 17.41
    5 -6 -1 17.97
    5 -6 1 17.74
    -5 -6 -1 18.14
    5 6 -1 17.72
    5 -6 1 15.43
    -5 -6 -1 17.92
    -5 6 1 18.21
    -5 6 -2 39.42
    5 6 2 45.35
    5 -6 -2 49.53
    -5 6 -2 47.03
    -5 -6 2 46.23
    -5 -6 2 45.22
    5 -6 -2 46.77
    -5 -6 -2 45.25
    5 -6 2 46.49
    -5 6 2 45.92
    -5 -6 -2 47.47
    5 6 -2 44.33
    -5 6 -3 6.76
    5 6 3 7.84
    5 -6 -3 5.58
    -5 6 -3 5.7
    -5 -6 3 7.62
    5 -6 -3 7.34
    -5 -6 3 6.98
    -5 -6 -3 6.62
    -5 -6 -3 8.07
    5 6 -3 7.1
    5 -6 3 8.16
    -5 -6 -3 6.19
    -5 6 3 6.07
    -5 -6 4 7.86
    -5 -6 4 8.57
    5 -6 -4 8.22
    5 6 4 9.39
    -5 6 -4 6.75
    -5 -6 -4 7.73
    -5 -6 -4 7.53
    -5 6 4 7.7
    5 6 -4 7.22
    5 -6 4 8.05
    -5 -6 -4 7.74
    -5 6 -5 20.36
    5 -6 -5 20.75
    5 6 5 19.15
    -5 -6 5 22.5
    5 6 -5 21.71
    -5 -6 -5 21.12
    -5 6 5 20.49
    5 -6 5 20.04
    -5 -6 -5 20.49
    -5 -6 -5 19.23
    -5 6 -6 22.42
    5 -6 -6 20.9
    -5 -6 6 20.23
    5 6 -6 23.44
    -5 -6 -6 20.34
    5 6 -6 20.8
    5 -6 6 18.94
    -5 6 6 24.58
    -5 -6 -6 20.29
    -5 -6 -6 20.16
    -5 6 -7 1.04
    5 -6 -7 1.91
    -5 -6 7 2.43
    -5 -6 -7 1.68
    5 6 -7 1.32
    -5 6 7 2.06
    5 -6 7 1.99
    -5 -6 -7 1.65
    -5 6 -8 0
    -5 -6 8 0.55
    5 -6 -8 -0.38
    5 6 -8 -0.18
    -5 -6 -8 0.13
    -5 6 8 0.1
    -5 7 0 0.5
    5 -7 0 0.31
    5 7 0 0.46
    5 -7 0 0.41
    -5 7 0 0.54
    -5 -7 0 0.06
    -5 7 -1 48.27
    -5 -7 1 46.23
    -5 7 -1 45.76
    5 -7 -1 45.89
    5 -7 -1 46.39
    5 7 1 44.65
    -5 -7 -1 50.31
    5 -7 1 43.25
    5 7 -1 45.31
    5 -7 1 47.67
    -5 7 1 48.49
    5 -7 -2 7.3
    -5 -7 2 7.12
    5 7 2 6.92
    5 -7 -2 6.14
    -5 7 -2 7.18
    -5 -7 2 7.07
    -5 7 -2 6.6
    5 -7 2 7.21
    -5 7 2 7.15
    5 7 -2 7.36
    -5 -7 -2 5.77
    5 -7 -3 89.49
    -5 -7 3 88.76
    -5 -7 3 83.01
    5 7 3 83.52
    5 -7 -3 87.7
    -5 7 -3 90.7
    -5 -7 -3 86.34
    -5 -7 -3 88.82
    5 7 -3 86.65
    -5 7 3 84.01
    5 -7 3 86.31
    5 7 4 2.96
    -5 -7 4 3.42
    5 -7 -4 4.08
    -5 -7 4 3.44
    -5 7 -4 4.14
    -5 -7 -4 3.96
    -5 7 4 3.69
    -5 -7 -4 3.54
    5 7 -4 3.48
    5 -7 4 3.9
    5 7 5 5.96
    5 -7 -5 5.66
    -5 7 -5 6.05
    -5 -7 5 4.85
    -5 -7 -5 5.28
    5 7 -5 4.52
    -5 7 5 6
    -5 -7 -5 5.34
    5 -7 5 4.46
    5 -7 -6 7.08
    5 7 6 6.49
    -5 -7 6 8.47
    -5 7 -6 7.47
    -5 7 6 8.27
    -5 -7 -6 7.95
    5 7 -6 8.23
    5 -7 6 8.78
    -5 -7 -6 9.92
    -5 7 -7 -0.29
    5 7 7 -0.11
    -5 -7 7 -0.11
    5 -7 -7 -0.46
    -5 -7 -7 0.11
    5 -7 7 0.37
    -5 7 7 -0.12
    5 7 -7 -0.13
    -5 8 0 19.38
    5 -8 0 19.71
    5 -8 0 19.43
    -5 -8 0 17.66
    -5 8 0 17.99
    5 8 0 18.45
    5 8 1 6.94
    5 -8 -1 8.49
    -5 8 -1 7.63
    -5 8 -1 7.52
    5 -8 -1 6.78
    -5 -8 1 6.44
    -5 -8 -1 6.17
    5 -8 1 6.21
    5 8 -1 7.07
    -5 8 1 6.02
    5 -8 -2 62.28
    -5 8 -2 65.14
    5 8 2 64.75
    -5 -8 2 67.73
    -5 8 -2 64.46
    5 -8 -2 63.09
    5 8 -2 66.15
    -5 8 2 67.12
    -5 -8 -2 67.46
    5 -8 2 66.1
    -5 8 -3 25.67
    5 -8 -3 28.02
    5 -8 -3 30.18
    5 8 3 27.89
    -5 -8 3 29.5
    -5 -8 -3 28.74
    -5 8 3 26.37
    5 8 -3 28.69
    -5 -8 -3 29.08
    5 -8 3 26.48
    -5 8 -4 26.09
    -5 -8 4 22.79
    5 8 4 22.09
    5 -8 -4 23.2
    -5 8 4 26.46
    5 -8 4 25.68
    -5 -8 -4 27.25
    5 8 -4 24.3
    -5 -8 -4 22.54
    5 -8 -5 4.36
    5 8 5 4.09
    -5 8 -5 4.7
    -5 8 5 4.16
    5 8 -5 4.06
    -5 -8 -5 3.46
    5 -8 5 3.37
    -5 -8 -5 2.91
    -5 8 -6 0.22
    5 8 6 0.69
    5 -8 -6 0.01
    -5 -8 -6 0.3
    -5 -8 -6 0.11
    5 -8 6 0.06
    5 8 -6 0.42
    -5 8 6 0.1
    5 8 7 0.31
    -5 8 -7 -0.4
    5 -8 -7 0.36
    5 8 -7 1.14
    5 -8 7 0.65
    -5 -8 -7 -0.03
    -5 8 7 0.26
    -5 9 0 13.15
    -5 -9 0 12.79
    5 9 0 11.8
    5 -9 0 12.08
    -5 9 0 13.91
    5 -9 0 12.51
    5 -9 -1 1.99
    -5 9 -1 1.93
    -5 9 -1 2.36
    5 9 1 2.05
    -5 -9 1 2.57
    5 -9 -1 1.26
    5 9 -1 2.84
    5 -9 1 2.31
    -5 9 1 2.35
    -5 9 1 2.8
    -5 -9 -1 1.61
    -5 -9 2 8.85
    5 9 2 9.15
    -5 9 -2 9.48
    5 -9 -2 7.96
    -5 9 -2 8.13
    5 -9 -2 8.63
    -5 9 2 7.72
    5 -9 2 9.03
    5 9 -2 7.02
    -5 -9 -2 8.72
    5 -9 -3 48.64
    -5 -9 3 48.19
    5 -9 -3 50.79
    -5 9 -3 49.95
    5 9 3 45.44
    5 -9 3 45.07
    -5 -9 -3 51.67
    -5 9 3 48.46
    5 9 -3 48.3
    -5 -9 -3 47.79
    5 -9 -4 0.18
    5 9 4 0.02
    -5 -9 4 0.35
    -5 9 -4 0.49
    -5 9 4 0.38
    5 9 -4 0.04
    5 -9 4 -0.16
    -5 -9 -4 0.14
    -5 -9 -4 0.3
    -5 9 -5 11.11
    5 9 5 10.32
    5 -9 -5 11.32
    -5 -9 -5 9.71
    -5 -9 -5 11.72
    -5 9 5 10.42
    5 -9 5 10.84
    5 9 -5 10
    5 -9 -6 1.2
    5 9 6 0.45
    -5 9 -6 0.47
    -5 -9 -6 0.23
    5 9 -6 0.4
    5 -9 6 0.89
    -5 -9 -6 0.27
    5 -10 0 2.93
    5 -10 0 2.45
    -5 10 0 4.11
    5 10 0 2.88
    -5 -10 0 3.23
    -5 10 -1 12.19
    -5 -10 1 13.75
    5 -10 -1 12.56
    5 -10 -1 14.09
    5 10 1 14.01
    -5 10 1 12.1
    5 10 -1 10.5
    5 -10 1 15.1
    -5 -10 -1 12.8
    5 10 2 1.75
    -5 -10 2 2.17
    5 -10 -2 2.59
    5 -10 -2 1.73
    -5 -10 -2 1.27
    5 -10 2 1.69
    5 10 -2 2.09
    -5 -10 3 14.06
    5 10 3 14.83
    5 -10 -3 13.34
    5 -10 -3 13.03
    -5 10 -3 12.77
    5 -10 3 11.51
    -5 -10 -3 13.39
    5 10 -3 12.78
    -5 -10 4 7.03
    5 -10 -4 8.55
    -5 10 -4 7.95
    5 10 4 6.98
    -5 -10 -4 5.38
    5 10 -4 7.89
    -5 -10 -4 7.86
    5 -10 4 6.32
    -5 10 -5 3.69
    5 -10 -5 2.68
    5 10 5 2.52
    5 -10 5 3.02
    -5 -10 -5 3.25
    -5 -10 -5 3.71
    5 10 -5 4.52
    5 -10 -6 1.62
    -5 10 -6 1.41
    5 10 6 1.56
    5 -10 6 1.42
    -5 -10 -6 0.7
    -5 -10 -6 1.54
    5 10 -6 0.93
    5 -11 0 0.05
    5 -11 0 -0.09
    -5 -11 0 -0.01
    5 11 0 -0.02
    -5 11 0 -0.1
    -5 11 -1 27.32
    5 -11 -1 27.61
    -5 -11 1 28.25
    5 -11 -1 30.93
    5 11 1 29.09
    5 -11 1 26.94
    -5 11 1 26.29
    5 11 -1 27.54
    -5 -11 -1 26.64
    5 11 2 2.17
    -5 -11 2 1.35
    5 -11 -2 2.94
    5 -11 -2 2.25
    5 -11 2 3.1
    -5 -11 -2 2.18
    -5 11 2 1.65
    5 11 -2 2.47
    -5 -11 3 5.07
    5 -11 -3 4.8
    5 -11 -3 5.14
    5 11 3 4.48
    -5 -11 -3 4.48
    5 11 -3 5.86
    5 -11 3 3.93
    -5 -11 4 0.23
    5 11 4 0.27
    5 -11 -4 0.03
    -5 -11 -4 0.3
    -5 -11 -4 0.19
    5 -11 4 0.23
    5 11 -4 -0.09
    5 11 5 1.2
    5 -11 -5 1.62
    5 -11 5 1.03
    -5 -11 -5 1.81
    5 11 -5 0.94
    -5 -11 -5 0.95
    5 12 0 20.81
    -5 12 0 19.8
    5 -12 0 22.56
    -5 -12 0 20.92
    5 -12 -1 1.84
    5 12 1 1.69
    5 -12 -1 1.89
    -5 12 -1 2.62
    -5 -12 1 1.41
    -5 12 1 1.63
    -5 -12 -1 2.47
    5 12 -1 1.79
    5 -12 1 2.37
    5 12 2 2.5
    -5 -12 2 4.27
    5 -12 -2 3
    5 -12 -2 4.11
    5 12 -2 3.07
    -5 -12 -2 1.91
    5 -12 2 4.12
    -5 12 2 2.77
    5 12 3 0.76
    -5 -12 3 0.13
    5 -12 -3 -0.19
    5 -12 -3 0.14
    -5 12 3 -0.08
    5 -12 3 0.14
    5 12 -3 0.19
    -5 -12 -3 0.23
    -5 -12 4 2.32
    5 12 4 2.43
    5 -12 -4 2.17
    -5 -12 -4 2.38
    5 12 -4 3.68
    5 -12 4 3.17
    5 12 5 0.88
    5 -12 -5 2.22
    5 12 -5 2.27
    -5 -12 -5 2.88
    -5 -12 -5 1.01
    5 -12 5 1.78
    -5 13 0 0.39
    5 13 0 0.2
    5 -13 0 0.51
    -5 -13 0 0.22
    -5 -13 1 3.56
    5 13 1 4.03
    5 -13 -1 4.5
    5 -13 -1 3.66
    5 -13 1 4.23
    5 13 -1 3.8
    -5 13 1 4.24
    -5 -13 -1 5.45
    -5 -13 2 0.37
    5 -13 -2 0.81
    5 13 2 0.84
    5 -13 -2 0.44
    5 13 -2 0.41
    -5 13 2 1.34
    -5 -13 -2 0.56
    5 -13 2 0.57
    5 13 3 1.81
    -5 -13 3 0.92
    5 -13 -3 1.81
    5 13 -3 1.57
    5 -13 3 1.47
    -5 13 3 1.78
    -5 -13 -3 2.59
    5 13 4 0.84
    -5 -13 4 1.08
    5 -13 -4 1.72
    -5 13 4 0.78
    -5 -13 -4 0.31
    5 -13 4 1.39
    5 13 -4 0.47
    -5 14 0 17.15
    -5 -14 0 12.97
    5 14 0 18.23
    5 -14 0 13.88
    5 -14 -1 2.53
    -5 -14 1 2.3
    5 14 1 1.53
    5 14 -1 1.46
    5 -14 1 1.96
    -5 -14 -1 2.47
    -5 14 1 2.12
    5 -14 -2 0.68
    5 14 2 3.17
    -5 -14 2 1.46
    5 -14 -2 2.88
    5 -14 2 2.32
    5 14 -2 3.52
    -5 -14 -2 2.1
    -5 14 2 2.74
    6 0 0 32.25
    -6 0 0 30.85
    -6 0 0 30.9
    6 0 0 33.56
    -6 0 1 51.22
    6 0 1 51.8
    -6 0 -1 48.65
    6 0 -1 48.04
    6 0 -1 51.47
    -6 0 -1 48.05
    6 0 1 50.26
    -6 0 1 50.07
    -6 0 -2 0.28
    -6 0 -2 0.21
    6 0 2 -0.07
    6 0 -2 0.41
    6 0 2 0.03
    -6 0 2 0.29
    -6 0 2 0.08
    6 0 -2 0.46
    -6 0 3 9.2
    6 0 -3 11.69
    -6 0 -3 11.72
    6 0 3 10.44
    -6 0 -3 10.5
    -6 0 -3 11.71
    6 0 3 10.35
    6 0 -3 9.65
    -6 0 -4 15.05
    6 0 4 13.89
    -6 0 -4 14.99
    -6 0 -4 14.68
    -6 0 4 12.73
    6 0 -4 14.1
    -6 0 -5 6.6
    6 0 -5 6.03
    -6 0 5 6.52
    6 0 5 5.68
    -6 0 -6 24.17
    6 0 -6 23.76
    6 0 6 19.95
    -6 0 6 21.28
    -6 0 7 0.6
    -6 0 -7 0.69
    6 0 -7 0.9
    6 0 7 1.22
    -6 0 8 16.65
    6 0 -8 18.13
    -6 0 -8 18.07
    6 -1 0 0.29
    -6 -1 0 0.41
    -6 1 0 0.2
    6 -1 0 0.32
    6 1 0 0.29
    -6 -1 0 0.11
    -6 1 0 0.52
    -6 -1 1 35.78
    -6 -1 1 39.35
    6 -1 -1 33.96
    6 1 1 37.85
    -6 1 -1 34.41
    6 -1 -1 34.16
    -6 1 -1 34.79
    6 -1 1 38.37
    6 -1 1 37.13
    -6 -1 -1 36.41
    -6 -1 -1 33.48
    -6 1 1 38.57
    6 1 -1 34.13
    -6 -1 2 13.6
    -6 1 -2 11.98
    6 -1 -2 13.23
    -6 1 -2 12.11
    -6 -1 2 12.16
    6 1 2 12.44
    6 -1 -2 13.39
    -6 -1 -2 12.18
    -6 -1 -2 11.71
    6 1 -2 13.38
    6 -1 2 12.96
    -6 1 2 11.05
    -6 -1 3 55.27
    -6 1 -3 54.74
    6 -1 -3 53.19
    6 -1 -3 54.42
    -6 -1 3 55.99
    6 1 3 53.32
    6 1 3 55.71
    -6 1 3 55.58
    6 -1 3 54.53
    6 -1 3 55.35
    -6 -1 -3 55.45
    -6 -1 -3 54.17
    -6 -1 -3 52.71
    6 1 -3 53.21
    -6 1 -4 6.49
    6 -1 -4 5.98
    6 1 4 7.03
    -6 -1 4 7.69
    -6 -1 -4 6.56
    6 1 -4 6.81
    6 -1 4 7.65
    -6 1 4 8.96
    -6 -1 -4 6.82
    -6 -1 -4 7.31
    6 1 5 13.61
    -6 1 -5 14.23
    6 -1 -5 14.53
    -6 -1 5 16.26
    6 -1 5 15.75
    6 1 -5 15.49
    -6 1 5 16.39
    -6 -1 -5 14.78
    -6 -1 -5 15.07
    6 1 6 0.66
    6 -1 -6 0.22
    -6 1 -6 1.44
    -6 -1 6 0.4
    -6 -1 -6 0.56
    -6 -1 -6 0.62
    6 1 -6 0.84
    -6 1 6 0.74
    6 -1 6 0.94
    6 -1 -7 4.66
    -6 1 -7 4.91
    -6 -1 7 5.65
    6 1 7 5.98
    6 1 -7 7.08
    -6 1 7 6.45
    6 -1 7 5.75
    -6 -1 -7 7.52
    6 -1 -8 1.41
    -6 1 -8 1.54
    -6 -1 8 1.79
    6 1 -8 1.87
    -6 -1 -8 2.19
    -6 1 8 1.68
    6 -2 0 131.25
    -6 -2 0 125.5
    6 -2 0 132.91
    6 2 0 132.36
    -6 -2 0 118.76
    -6 2 0 127.32
    6 -2 -1 1.61
    -6 -2 1 1.35
    -6 2 -1 1.37
    6 2 1 1.66
    -6 -2 1 1.41
    6 -2 -1 1.58
    -6 -2 -1 1.65
    6 -2 1 1.29
    6 2 -1 1.29
    6 -2 1 1.44
    -6 2 1 1.87
    -6 -2 -1 1.16
    -6 -2 2 17.03
    6 -2 -2 17.88
    -6 -2 2 17.5
    6 2 2 18.5
    -6 2 -2 17.13
    6 -2 -2 17.74
    6 2 -2 16.23
    -6 2 2 18.26
    -6 -2 -2 15.92
    6 -2 2 18.3
    -6 -2 -2 16.36
    6 -2 -3 4.05
    -6 -2 3 4.11
    6 2 3 4.79
    -6 2 -3 3.41
    -6 -2 3 3.66
    6 -2 -3 3.51
    -6 -2 -3 3.08
    -6 -2 -3 4.65
    -6 2 3 4.08
    -6 -2 -3 3.02
    6 -2 3 4.15
    6 2 -3 4.16
    6 2 4 1.19
    -6 2 -4 0.99
    -6 -2 4 0.73
    6 -2 -4 1.09
    6 2 4 1.02
    6 -2 4 0.68
    -6 2 4 1.47
    -6 -2 -4 0.72
    -6 -2 -4 0.9
    -6 -2 -4 0.93
    6 2 -4 0.95
    6 2 5 2.7
    -6 2 -5 3.21
    6 -2 -5 3.35
    -6 -2 5 2.96
    6 2 -5 2.56
    -6 -2 -5 3.41
    -6 -2 -5 3.43
    -6 -2 -5 3.75
    6 -2 5 3.26
    -6 2 5 3.57
    6 2 6 10.66
    -6 -2 6 10.87
    -6 2 -6 11.38
    6 -2 -6 11.89
    -6 -2 -6 11.13
    -6 -2 -6 11.71
    -6 2 6 9.25
    6 2 -6 9.45
    6 -2 6 9.69
    6 -2 -7 7.63
    -6 -2 7 7.11
    -6 2 -7 6.75
    6 2 7 8.26
    6 2 -7 6.62
    -6 2 7 7.73
    -6 -2 -7 5.81
    -6 -2 -7 5.7
    6 -2 7 7.23
    6 -2 -8 5.24
    -6 -2 8 8.12
    -6 2 -8 6.06
    -6 -2 -8 6.28
    6 2 -8 7.54
    -6 2 8 7.85
    6 -3 0 25.64
    -6 -3 0 26.61
    6 -3 0 26.22
    -6 3 0 27.43
    6 3 0 26.77
    -6 -3 0 24.03
    6 -3 -1 138.85
    -6 -3 1 140.77
    -6 3 -1 141.02
    -6 -3 1 141.12
    6 -3 -1 142.07
    6 3 1 138.35
    -6 -3 -1 140.4
    6 -3 1 143.9
    6 3 -1 143.04
    -6 3 1 138.25
    6 -3 1 144.87
    -6 -3 -1 141.51
    -6 -3 2 56.07
    -6 -3 2 56.28
    6 -3 -2 57.94
    6 -3 -2 56.89
    -6 3 -2 54.51
    6 3 2 56.67
    -6 -3 -2 56.18
    6 3 -2 56.84
    6 -3 2 58.83
    -6 3 2 60.74
    -6 -3 -2 53.76
    6 -3 -3 5.91
    -6 3 -3 5.76
    6 -3 -3 5.83
    6 3 3 6.45
    -6 -3 3 6.18
    -6 -3 3 6.61
    -6 -3 -3 4.95
    -6 -3 -3 5.82
    -6 -3 -3 5.7
    6 3 -3 6.1
    6 -3 3 5.22
    -6 3 3 5.01
    -6 -3 4 13.53
    -6 3 -4 14.02
    6 -3 -4 13.73
    6 3 4 16.03
    6 3 -4 15.15
    -6 -3 -4 13.27
    -6 -3 -4 15.01
    -6 -3 -4 12.87
    -6 3 4 15
    6 -3 4 14.79
    6 3 5 14.87
    -6 -3 5 15.31
    6 -3 -5 14.19
    -6 3 -5 14.89
    -6 3 5 17.4
    6 3 -5 14.23
    -6 -3 -5 15.7
    -6 -3 -5 15.81
    6 -3 5 14.08
    -6 -3 -5 16.92
    -6 -3 6 0.49
    6 -3 -6 0.63
    -6 3 -6 0.72
    6 3 6 0.63
    -6 3 6 0.58
    6 -3 6 1.3
    6 3 -6 0.3
    -6 -3 -6 1.56
    -6 -3 -6 0.77
    6 -3 -7 0.01
    -6 -3 7 1.01
    -6 3 -7 0.06
    6 3 7 0.53
    6 -3 7 0.1
    6 3 -7 0.45
    -6 -3 -7 0.39
    -6 3 7 0.76
    -6 -3 -7 0.28
    -6 3 -8 1.09
    6 -3 -8 0.27
    -6 -3 8 0.88
    -6 -3 -8 1.38
    6 3 -8 0.22
    -6 3 8 1
    6 -4 0 5.36
    -6 -4 0 4.59
    -6 -4 0 4.56
    6 4 0 4.65
    -6 4 0 4.57
    6 -4 0 5.13
    -6 -4 1 17.25
    6 -4 -1 17.01
    -6 -4 1 16.68
    6 -4 -1 17.23
    -6 4 -1 16.65
    6 4 1 16.59
    -6 -4 -1 17.85
    -6 -4 -1 16.71
    6 -4 1 17.85
    -6 4 1 17.85
    6 -4 1 15.14
    6 4 -1 18.75
    -6 -4 2 72.06
    6 4 2 74.57
    -6 4 -2 76.9
    -6 4 -2 77.42
    -6 -4 2 76.3
    6 -4 -2 72.67
    6 -4 -2 74.04
    6 -4 2 73.9
    -6 -4 -2 69.71
    -6 -4 -2 70.96
    6 4 -2 69.55
    -6 4 2 74.33
    -6 4 -3 2.34
    -6 -4 3 2.25
    6 -4 -3 2.17
    6 -4 -3 2
    6 4 3 2.03
    -6 -4 3 1.87
    -6 -4 -3 1.91
    -6 -4 -3 2.18
    6 4 -3 1.63
    -6 4 3 1.28
    6 -4 3 1.67
    -6 -4 -3 2.43
    -6 -4 4 9.71
    6 -4 -4 7.5
    6 4 4 8.21
    -6 4 -4 8.09
    6 -4 4 7.36
    -6 -4 -4 8.07
    -6 -4 -4 8.91
    -6 4 4 6.45
    -6 -4 -4 7.13
    6 4 -4 7.65
    -6 4 -5 1.36
    6 4 5 2.55
    6 -4 -5 2.71
    -6 -4 5 2.59
    -6 -4 -5 1.36
    6 -4 5 1.62
    -6 -4 -5 2.15
    6 4 -5 1.52
    -6 4 5 2.11
    -6 -4 -5 1.67
    -6 -4 6 10.68
    -6 4 -6 11.66
    6 -4 -6 13.3
    6 4 6 9.73
    -6 -4 -6 8.17
    6 -4 6 10.75
    -6 4 6 9.57
    -6 -4 -6 9.57
    -6 -4 -6 10.12
    6 4 -6 9.98
    -6 4 -7 1.14
    6 4 7 0.02
    -6 -4 7 0.25
    6 -4 -7 0.31
    6 4 -7 1.18
    -6 -4 -7 0.23
    -6 4 7 0.39
    -6 -4 -7 0.73
    6 -4 7 0.55
    -6 -4 8 3.79
    -6 4 -8 4.33
    6 -4 -8 4.38
    6 4 -8 4.53
    -6 -4 -8 2.61
    -6 4 8 2.86
    6 5 0 21.49
    -6 -5 0 21.94
    6 -5 0 22.49
    -6 -5 0 23.1
    -6 5 0 22.94
    6 -5 0 22.01
    -6 -5 1 7.36
    -6 5 -1 7.13
    -6 -5 1 6.34
    6 5 1 6.64
    6 -5 -1 7.13
    -6 5 -1 6.61
    6 -5 -1 7.22
    -6 5 1 6.03
    6 5 -1 7.9
    -6 -5 -1 6.76
    6 -5 1 8.01
    6 -5 1 7.84
    -6 -5 -1 6.88
    6 -5 -2 0.63
    -6 5 -2 0.54
    6 -5 -2 0.71
    6 5 2 0.48
    -6 -5 2 0.46
    -6 -5 2 0.35
    -6 5 -2 0.64
    -6 -5 -2 0.42
    -6 5 2 1.23
    6 5 -2 1.03
    6 -5 2 0.41
    -6 -5 -2 0.97
    -6 -5 3 56.12
    6 5 3 54.98
    -6 -5 3 54.16
    -6 5 -3 61.98
    6 -5 -3 51.52
    6 -5 -3 51.57
    -6 -5 -3 53.46
    -6 -5 -3 52.94
    6 5 -3 53.98
    -6 5 3 53.99
    6 -5 3 53.66
    -6 -5 -3 54.01
    6 5 4 1.63
    -6 5 -4 1.11
    6 -5 -4 1.49
    -6 -5 4 2.1
    -6 -5 4 1.82
    -6 -5 -4 1.61
    6 5 -4 1.6
    -6 5 4 1.01
    -6 -5 -4 2.24
    6 -5 4 1.43
    -6 -5 -4 2.24
    -6 5 -5 16.26
    -6 -5 5 15.5
    6 -5 -5 15.25
    6 5 5 16.19
    6 5 -5 17.24
    -6 -5 -5 13.45
    -6 -5 -5 13.72
    6 -5 5 17.01
    -6 5 5 16.78
    -6 -5 -5 15.92
    6 -5 -6 1.81
    -6 5 -6 2.12
    -6 -5 6 1.55
    -6 -5 -6 2.17
    6 -5 6 1.93
    -6 -5 -6 0.75
    6 5 -6 1.58
    -6 5 6 1.16
    -6 -5 -6 2.27
    -6 5 -7 3.83
    -6 -5 7 3.14
    6 -5 -7 3.66
    6 5 7 2.74
    -6 5 7 2.92
    -6 -5 -7 3
    -6 -5 -7 2.31
    6 5 -7 2.52
    6 -5 7 2.89
    6 -5 -8 -0.01
    -6 -5 8 1.34
    -6 5 -8 0.97
    6 5 -8 1.78
    -6 -5 -8 0.4
    -6 5 8 1.35
    6 -6 0 2.25
    6 6 0 1.97
    -6 -6 0 2.19
    -6 -6 0 2.32
    -6 6 0 3.06
    6 -6 0 1.92
    6 -6 -1 3.95
    -6 -6 1 4.13
    6 6 1 3.56
    -6 -6 1 4.09
    6 -6 -1 4.24
    -6 6 -1 4.72
    -6 6 -1 4.02
    6 6 -1 3.5
    -6 -6 -1 4.58
    6 -6 1 4.14
    6 -6 1 4.32
    -6 6 1 3.95
    -6 -6 -1 4.53
    -6 -6 2 14.51
    6 -6 -2 12.69
    -6 -6 2 13.2
    6 -6 -2 12.95
    6 6 2 14.34
    -6 6 -2 12.64
    -6 6 -2 13.74
    -6 -6 -2 14.94
    -6 -6 -2 14.73
    6 -6 2 14.45
    -6 6 2 14.54
    6 6 -2 12.04
    6 -6 -3 0.76
    6 -6 -3 1.52
    -6 6 -3 0.68
    6 6 3 1.14
    -6 -6 3 1.12
    -6 -6 3 1.78
    -6 -6 -3 2.09
    -6 -6 -3 1.05
    6 6 -3 1.31
    -6 6 3 0.81
    6 -6 3 0.93
    -6 -6 -3 1.25
    -6 -6 4 4.19
    -6 -6 4 3.28
    6 -6 -4 3.05
    6 6 4 4.38
    -6 6 -4 4.1
    -6 6 4 3.44
    -6 -6 -4 3.05
    6 6 -4 3.34
    6 -6 4 3.51
    -6 -6 -4 3.27
    -6 -6 -4 2.62
    -6 -6 5 6.44
    6 6 5 8.4
    -6 6 -5 6.46
    6 -6 -5 8.32
    6 6 -5 7.69
    -6 -6 -5 7.35
    -6 -6 -5 7.52
    -6 6 5 8.07
    6 -6 5 7.63
    -6 -6 -5 9.76
    -6 6 -6 8.62
    -6 -6 6 10.12
    6 -6 -6 10.32
    6 6 6 10.62
    -6 -6 -6 9.6
    6 6 -6 10.59
    -6 -6 -6 11.39
    6 -6 6 8.84
    -6 6 6 9.11
    -6 -6 -6 8.85
    -6 6 -7 2.8
    6 -6 -7 2.71
    -6 -6 7 2.91
    -6 6 7 2.9
    6 -6 7 2
    6 6 -7 3.87
    -6 -6 -7 3.57
    -6 -6 -7 2.95
    6 7 0 12.84
    -6 7 0 13.68
    6 -7 0 13.19
    6 -7 0 11.25
    -6 -7 0 13.05
    6 7 1 14.76
    -6 7 -1 15.88
    -6 7 -1 14.73
    -6 -7 1 15.26
    6 -7 -1 15.38
    6 -7 -1 14.33
    -6 -7 -1 14.54
    6 -7 1 16.08
    6 -7 1 16.67
    6 7 -1 18.3
    -6 7 1 17.97
    6 -7 -2 12.99
    6 -7 -2 11.55
    -6 7 -2 11.33
    -6 -7 2 11.27
    -6 7 -2 11.92
    6 7 2 11.54
    -6 7 2 10.36
    6 7 -2 12.66
    -6 -7 -2 12.98
    6 -7 2 13.28
    -6 7 -3 61
    -6 -7 3 59.85
    6 7 3 58.04
    6 -7 -3 59.31
    6 -7 -3 56.22
    6 -7 3 62.93
    -6 -7 -3 57.56
    -6 7 3 56.97
    6 7 -3 60.6
    -6 -7 4 12.01
    6 7 4 14
    6 -7 -4 11.35
    -6 -7 4 12.92
    -6 7 -4 14.11
    -6 7 4 14.21
    -6 -7 -4 13.32
    6 7 -4 14.19
    -6 -7 -4 13.66
    6 -7 4 14.92
    6 7 5 14.03
    -6 -7 5 14.69
    6 -7 -5 14.9
    -6 7 -5 17.72
    -6 -7 -5 16.33
    6 -7 5 16.33
    -6 -7 -5 16.33
    6 7 -5 15.37
    -6 7 5 16.22
    -6 -7 6 5.41
    6 7 6 5.79
    -6 7 -6 3.17
    6 -7 -6 4.72
    6 7 -6 3.7
    -6 -7 -6 4.88
    6 -7 6 4.46
    -6 7 6 5.22
    -6 -7 -6 4.62
    -6 7 -7 9.98
    6 -7 -7 8.16
    -6 -7 7 9.48
    6 7 -7 8.72
    -6 7 7 9.17
    -6 -7 -7 8.35
    6 -7 7 8.25
    6 -8 0 2.47
    6 -8 0 2.3
    6 8 0 1.66
    -6 -8 0 2.35
    -6 8 0 2.2
    -6 8 0 2.03
    -6 -8 1 7.13
    -6 8 -1 6.5
    6 -8 -1 5.93
    -6 8 -1 6.62
    6 -8 -1 6.77
    6 8 1 6.35
    6 -8 1 6.01
    6 8 -1 6.7
    -6 -8 -1 5.02
    -6 8 1 4.96
    6 -8 1 7.22
    6 8 2 32.32
    6 -8 -2 28.83
    -6 8 -2 29.76
    -6 -8 2 32.25
    6 -8 -2 28.94
    -6 8 2 31.26
    -6 -8 -2 29.98
    6 8 -2 31.86
    6 -8 2 30.79
    6 8 3 7.49
    6 -8 -3 5.39
    -6 -8 3 6.37
    -6 8 -3 8.63
    6 -8 -3 6.25
    6 8 -3 5.53
    6 -8 3 6.32
    -6 8 3 6.59
    -6 -8 -3 5.57
    -6 -8 4 32.55
    6 8 4 34.47
    -6 8 -4 34.53
    6 -8 -4 34.66
    6 -8 4 39.5
    -6 -8 -4 38.62
    6 8 -4 35.14
    -6 8 4 37
    -6 -8 -4 32.7
    6 8 5 0.58
    -6 8 -5 0.54
    6 -8 -5 1.19
    -6 -8 -5 0.09
    -6 -8 -5 0.76
    -6 8 5 0
    6 8 -5 0.32
    6 -8 5 0.21
    -6 8 -6 0.71
    6 8 6 1.84
    6 -8 -6 0.47
    -6 -8 -6 1.02
    6 -8 6 1.27
    6 8 -6 1.62
    -6 8 6 0.96
    -6 -8 -6 0.36
    -6 8 -7 -0.16
    6 -8 -7 0.1
    6 8 -7 0.38
    -6 8 7 -0.23
    -6 -8 -7 -0.04
    6 -8 7 0.21
    6 -9 0 5.8
    -6 9 0 5.26
    6 9 0 6.4
    -6 9 0 4.68
    -6 -9 0 4.84
    6 -9 0 4.46
    6 -9 -1 67.8
    6 9 1 67
    -6 9 -1 66.23
    -6 -9 1 66.81
    6 -9 -1 66.34
    -6 9 -1 59.2
    -6 9 1 65.38
    6 9 -1 65.77
    -6 -9 -1 63.31
    6 -9 1 65.83
    -6 -9 2 1.09
    6 9 2 0.18
    6 -9 -2 0.45
    6 -9 -2 0.32
    -6 9 -2 0.9
    -6 9 2 0.75
    6 9 -2 -0.02
    -6 -9 -2 0.62
    6 -9 2 0.21
    6 -9 -3 12.42
    6 -9 -3 11.59
    -6 -9 3 10.75
    6 9 3 11.74
    -6 9 -3 14.08
    -6 -9 -3 12.37
    -6 9 3 11
    6 9 -3 8.81
    6 -9 3 12.94
    -6 9 -4 5.8
    6 -9 -4 4.69
    -6 -9 4 3.55
    6 9 4 4.34
    -6 9 4 3.24
    -6 -9 -4 3.3
    6 9 -4 4.17
    6 -9 4 4.27
    -6 -9 -4 4.43
    6 9 5 4.52
    6 -9 -5 4.48
    -6 9 -5 5.35
    6 9 -5 5.61
    -6 9 5 6.92
    6 -9 5 5.14
    -6 -9 -5 6.25
    -6 -9 -5 5.28
    -6 9 -6 0.14
    6 9 6 0.17
    6 -9 -6 0.37
    -6 -9 -6 0.23
    -6 -9 -6 0.31
    -6 9 6 0.15
    6 -9 6 0.28
    6 9 -6 0.12
    -6 -10 0 52.25
    6 -10 0 52.38
    6 -10 0 53.16
    6 10 0 56.18
    -6 10 0 51.78
    6 -10 -1 2.99
    -6 -10 1 3
    6 10 1 3.54
    6 -10 -1 1.69
    -6 10 -1 2.44
    -6 10 -1 3.89
    6 -10 1 2.29
    -6 -10 -1 2.51
    -6 10 1 2.4
    6 10 -1 2.46
    6 10 2 11.19
    6 -10 -2 9.64
    6 -10 -2 10.54
    -6 10 -2 9.26
    -6 -10 2 11.43
    -6 -10 -2 9.76
    6 10 -2 11.29
    6 -10 2 11.52
    6 -10 -3 3.6
    -6 10 -3 2.01
    6 10 3 2.08
    -6 -10 3 3.11
    6 -10 3 2.37
    -6 -10 -3 1.64
    6 10 -3 2.12
    6 -10 -4 2.42
    -6 10 -4 2.5
    6 10 4 2.69
    -6 -10 4 2.21
    -6 -10 -4 2.86
    6 -10 4 3.4
    6 10 -4 2.26
    6 -10 -5 0.36
    6 10 5 0.53
    -6 10 -5 0.91
    -6 -10 -5 0.84
    -6 -10 -5 0.25
    6 10 -5 0.38
    6 -10 5 0.14
    6 -10 -6 1.37
    -6 10 -6 2.34
    6 10 6 0.37
    -6 -10 -6 0.56
    -6 -10 -6 0.77
    6 -10 6 1.24
    6 10 -6 1.18
    -6 -11 0 0.21
    6 -11 0 -0.11
    6 -11 0 -0.08
    -6 11 0 0.13
    6 11 0 0
    -6 -11 1 -0.16
    6 -11 -1 0.41
    6 11 1 0.18
    6 -11 -1 0.21
    6 -11 1 0.1
    6 11 -1 0.7
    -6 11 1 -0.07
    -6 -11 -1 0.43
    6 11 2 2.11
    6 -11 -2 3.13
    6 -11 -2 2.57
    -6 -11 2 2.7
    6 11 -2 2.65
    -6 -11 -2 3.25
    6 -11 2 2.71
    -6 11 2 3.06
    -6 -11 3 2.95
    6 11 3 4.3
    6 -11 -3 3.91
    -6 -11 -3 3.54
    6 11 -3 4.43
    6 -11 3 3.7
    -6 -11 4 0.03
    6 -11 -4 0.07
    6 11 4 0.31
    6 11 -4 0.21
    -6 -11 -4 0.52
    6 -11 4 0.3
    6 11 5 3.83
    6 -11 -5 4.12
    -6 -11 -5 3.51
    6 -11 5 5.03
    -6 -11 -5 4.6
    6 11 -5 4.29
    -6 -12 0 0.89
    -6 12 0 0.61
    6 12 0 0.53
    6 -12 0 0.53
    -6 -12 1 0.17
    6 -12 -1 0.31
    6 -12 -1 0.25
    6 12 1 0.53
    -6 -12 -1 0.39
    6 12 -1 0.12
    -6 12 1 0.09
    6 -12 1 0.54
    6 -12 -2 1.11
    6 12 2 1.42
    6 -12 -2 1.51
    -6 -12 2 1.83
    -6 -12 -2 1.43
    -6 12 2 1.58
    6 12 -2 0.92
    6 -12 2 1.24
    -6 -12 3 0.09
    6 12 3 0.11
    6 -12 -3 0.43
    -6 12 3 0.1
    6 -12 3 -0.12
    -6 -12 -3 0.58
    6 12 -3 0.12
    6 -12 -4 1.59
    -6 -12 4 0.94
    6 12 4 0.35
    6 12 -4 1.46
    6 -12 4 1.26
    -6 -12 -4 0.61
    6 13 0 0.26
    6 -13 0 -0.23
    -6 -13 0 -0.05
    6 -13 -1 0.67
    6 13 1 0.01
    6 -13 -1 -0.07
    -6 -13 1 -0.04
    6 13 -1 0.13
    -6 13 1 -0.05
    -6 -13 -1 0.49
    6 -13 1 0.11
    6 13 2 0.46
    6 -13 -2 -0.02
    -6 -13 2 0.57
    6 -13 -2 0.29
    -6 13 2 0.2
    -6 -13 -2 0.33
    6 -13 2 -0.29
    6 13 -2 0.17
    -6 -13 3 0.78
    6 -13 -3 2.35
    6 13 3 2.1
    6 -13 3 2.32
    -6 13 3 2.03
    6 13 -3 1.78
    -6 -13 -3 1.91
    6 14 0 1.32
    -6 -14 0 0.31
    6 -14 0 1.49
    6 -14 -1 0.04
    -6 -14 1 -0.34
    6 14 1 0.21
    -6 14 1 0.23
    6 -14 1 -0.1
    -6 -14 -1 0.03
    6 14 -1 0.17
    -7 0 0 0.38
    7 0 0 0.12
    7 0 0 -0.01
    -7 0 0 0.06
    7 0 1 -0.03
    7 0 -1 -0.1
    -7 0 -1 0.12
    -7 0 1 0.02
    -7 0 -1 0.07
    -7 0 1 0.11
    7 0 -1 -0.06
    7 0 1 0.05
    7 0 2 -0.14
    -7 0 2 -0.08
    7 0 -2 -0.02
    -7 0 -2 -0.11
    -7 0 -2 0.03
    7 0 2 0
    -7 0 2 -0.06
    7 0 -2 0.13
    -7 0 -3 0.02
    -7 0 3 -0.12
    7 0 -3 0.06
    7 0 3 -0.07
    -7 0 -3 0
    7 0 -3 0.1
    -7 0 -4 -0.03
    7 0 -4 0.01
    7 0 4 0.16
    -7 0 -4 -0.21
    -7 0 4 -0.03
    7 0 -5 0.15
    7 0 5 -0.22
    -7 0 5 -0.18
    -7 0 -5 0.14
    -7 0 6 0.01
    7 0 -6 0.04
    -7 0 -6 0.23
    7 0 6 -0.05
    7 0 -7 -0.14
    7 0 7 0.04
    -7 0 -7 -0.4
    -7 0 7 0.17
    -7 0 8 0.88
    -7 0 -8 0.22
    7 0 -8 0.21
    7 1 0 30.05
    -7 1 0 30.21
    -7 1 0 31.56
    -7 -1 0 32.47
    -7 -1 0 27.7
    7 -1 0 28.73
    7 -1 0 29.2
    7 1 1 8.45
    -7 -1 1 7.01
    -7 1 -1 6.65
    -7 1 -1 7.03
    7 -1 -1 7.15
    7 -1 -1 6.9
    -7 -1 1 6.18
    7 -1 1 7.65
    -7 -1 -1 7.08
    -7 1 1 7.28
    7 -1 1 6.95
    7 1 -1 7.93
    -7 -1 -1 7.2
    -7 -1 2 13.24
    7 -1 -2 14.28
    -7 1 -2 12.77
    -7 -1 2 15.74
    7 1 2 14.47
    7 -1 -2 13.88
    7 1 2 14.82
    -7 1 -2 12.79
    -7 -1 -2 13.45
    7 1 -2 13.83
    -7 1 2 13.56
    7 -1 2 13.7
    -7 -1 -2 14.87
    -7 1 -3 1.17
    -7 -1 3 0.66
    7 1 3 1.2
    7 -1 -3 1.19
    7 1 3 1.17
    -7 -1 3 1.18
    7 -1 -3 0.94
    -7 -1 -3 1
    7 1 -3 1.32
    -7 1 3 1.44
    -7 -1 -3 1.8
    7 -1 3 0.98
    -7 1 -4 6.98
    7 1 4 6.64
    -7 -1 4 7.27
    7 -1 -4 7.61
    -7 -1 -4 6.44
    7 -1 4 5.77
    7 1 -4 5.86
    -7 1 4 7.1
    -7 -1 -4 4.76
    -7 1 -5 0.22
    -7 -1 5 -0.11
    7 -1 -5 0.14
    7 1 5 0.72
    -7 -1 -5 0.41
    7 1 -5 0.42
    -7 -1 -5 0.18
    -7 1 5 0.36
    7 -1 5 0.19
    7 -1 -6 0.09
    -7 1 -6 -0.14
    -7 -1 6 0.15
    7 1 6 0.18
    -7 -1 -6 0.42
    7 -1 6 0.31
    7 1 -6 0.42
    -7 1 6 0.46
    -7 -1 -6 0.25
    -7 1 -7 0.57
    7 1 7 1.75
    -7 -1 7 1.56
    7 -1 -7 1.27
    -7 1 7 1.58
    7 -1 7 0.95
    -7 -1 -7 0.49
    7 1 -7 1.3
    7 -1 -8 0.1
    -7 -1 8 0.38
    -7 1 -8 0.67
    -7 1 8 -0.06
    7 1 -8 0.09
    -7 -1 -8 0.27
    -7 -2 0 146.64
    7 2 0 151.07
    7 -2 0 151.19
    -7 2 0 150.92
    7 -2 0 146.45
    -7 -2 0 144.81
    -7 2 -1 100.07
    -7 -2 1 99.39
    7 2 1 103.51
    7 -2 -1 102.33
    -7 -2 1 102.18
    7 -2 -1 101.36
    7 -2 1 107.19
    -7 2 1 105.52
    7 -2 1 103.51
    -7 -2 -1 99.63
    7 2 -1 104.76
    -7 -2 -1 106.04
    -7 -2 2 27.11
    -7 -2 2 26.9
    7 2 2 24.92
    -7 2 -2 27.13
    7 -2 -2 27.19
    7 -2 -2 26.98
    -7 -2 -2 26.15
    -7 2 2 25.6
    -7 -2 -2 25.76
    7 -2 2 24.93
    7 2 -2 27.18
    -7 2 -3 11.09
    7 -2 -3 10.18
    -7 -2 3 10.97
    7 -2 -3 10.5
    7 2 3 10.37
    -7 -2 3 10.13
    -7 -2 -3 10.69
    -7 2 3 8.97
    7 2 -3 9.28
    -7 -2 -3 10.39
    7 -2 3 9.82
    7 -2 -4 0.05
    -7 2 -4 0.3
    -7 -2 4 0.81
    7 2 4 0.6
    -7 -2 -4 0.28
    -7 2 4 0.41
    7 2 -4 0.5
    -7 -2 -4 1.05
    -7 -2 -4 0.5
    7 -2 4 0.36
    7 2 5 0.73
    -7 -2 5 0.19
    -7 2 -5 1.05
    7 -2 -5 0.77
    -7 -2 -5 0.6
    -7 -2 -5 0.19
    -7 2 5 0.69
    7 -2 5 0.71
    7 2 -5 0.68
    -7 -2 6 1.82
    -7 2 -6 1.04
    7 2 6 1.09
    7 -2 -6 2.27
    -7 -2 -6 1.85
    -7 2 6 1.57
    -7 -2 -6 1.06
    7 -2 6 0.82
    7 2 -6 1.25
    7 2 7 0.57
    7 -2 -7 0.49
    -7 2 -7 0.84
    -7 -2 7 0.37
    -7 -2 -7 0.14
    -7 -2 -7 1
    -7 2 7 0.76
    7 -2 7 0.35
    7 2 -7 0.71
    7 -2 -8 0.33
    -7 -2 8 0.58
    -7 2 -8 0.03
    -7 -2 -8 0.17
    -7 2 8 1.31
    7 2 -8 0.19
    -7 -3 0 0.08
    -7 3 0 0.03
    -7 -3 0 0.1
    7 3 0 0.17
    7 -3 0 0.15
    7 -3 0 0.14
    7 3 1 112.73
    -7 -3 1 114.72
    7 -3 -1 113.36
    -7 3 -1 111.71
    7 -3 -1 111.66
    -7 -3 1 113.72
    7 -3 1 111.95
    -7 3 1 109.85
    7 3 -1 110.1
    -7 -3 -1 116.45
    -7 -3 -1 111.27
    7 -3 1 109.64
    7 -3 -2 55.27
    -7 3 -2 56.1
    7 -3 -2 55.43
    -7 -3 2 58.65
    -7 -3 2 55.85
    7 3 2 56.3
    -7 3 2 55.72
    -7 -3 -2 54.67
    -7 -3 -2 54.37
    7 3 -2 55.72
    7 -3 2 56.13
    7 -3 -3 0.86
    -7 -3 3 1.65
    7 3 3 1.13
    -7 -3 3 1.12
    7 -3 -3 1.45
    -7 3 -3 1.35
    -7 -3 -3 1.47
    -7 -3 -3 1.85
    -7 3 3 1.36
    7 3 -3 1.9
    7 -3 3 1.57
    7 3 4 4.68
    -7 -3 4 3.7
    7 -3 -4 3.81
    -7 3 -4 4.08
    7 3 -4 4.31
    -7 3 4 4.11
    -7 -3 -4 3.76
    -7 -3 -4 4.62
    -7 -3 -4 4.22
    7 -3 4 4.02
    7 3 5 1.34
    7 -3 -5 1.54
    -7 3 -5 0.61
    -7 -3 5 1.29
    -7 -3 -5 0.74
    7 3 -5 1.38
    -7 -3 -5 0.98
    7 -3 5 0.75
    -7 3 5 1.3
    7 -3 -6 9.8
    -7 -3 6 9.36
    7 3 6 9.65
    -7 3 -6 6.85
    7 -3 6 11.14
    -7 -3 -6 9.11
    -7 -3 -6 8.98
    -7 3 6 9.44
    7 3 -6 10.88
    7 -3 -7 0.64
    7 3 7 0.72
    -7 -3 7 0.07
    -7 3 -7 0.24
    7 3 -7 0.8
    7 -3 7 0.94
    -7 3 7 0.29
    -7 -3 -7 0.5
    -7 -3 -7 0.33
    7 -3 -8 0.03
    -7 -3 8 0.17
    -7 3 -8 0.39
    -7 3 8 0.11
    -7 -3 -8 0.29
    7 3 -8 0.82
    7 -3 8 0.26
    7 4 0 63.12
    -7 -4 0 67.6
    7 -4 0 60.81
    -7 4 0 65.04
    -7 -4 0 67.32
    7 -4 0 66.2
    -7 4 -1 38.16
    -7 -4 1 36.4
    -7 -4 1 36.28
    7 4 1 38.19
    7 -4 -1 34.51
    7 -4 -1 37.78
    -7 -4 -1 38.02
    7 -4 1 35.68
    7 -4 1 36.87
    -7 4 1 35.58
    -7 -4 -1 36.35
    7 4 -1 37.5
    -7 -4 2 7.39
    -7 4 -2 7.31
    -7 -4 2 7.58
    7 -4 -2 7.42
    7 4 2 8
    7 -4 -2 7.89
    -7 -4 -2 8.23
    7 4 -2 8.73
    -7 -4 -2 8.97
    -7 4 2 7.79
    7 -4 2 9.37
    7 4 3 6.44
    -7 4 -3 5.41
    -7 -4 3 8.37
    -7 -4 3 7.47
    7 -4 -3 7.86
    7 -4 -3 8.92
    -7 -4 -3 8.35
    7 -4 3 7.3
    -7 4 3 7.98
    -7 -4 -3 7.33
    7 4 -3 6.92
    7 -4 -4 0.6
    -7 -4 4 0.22
    -7 4 -4 0.27
    7 4 4 0.38
    7 4 -4 0.4
    -7 -4 -4 0.47
    -7 -4 -4 0.45
    -7 -4 -4 0.35
    7 -4 4 0.02
    -7 4 4 -0.02
    7 -4 -5 0.48
    -7 -4 5 0.45
    -7 4 -5 0.71
    -7 4 5 0.31
    -7 -4 -5 0.71
    7 4 -5 0.55
    -7 -4 -5 0.69
    -7 -4 -5 0.25
    7 -4 5 0.82
    -7 -4 6 8.16
    7 4 6 8.47
    7 -4 -6 8.07
    -7 4 -6 8.42
    -7 4 6 6.24
    -7 -4 -6 8.94
    7 4 -6 9.32
    7 -4 6 8.45
    -7 -4 -6 6.74
    7 -4 -7 4.15
    7 4 7 5.39
    -7 4 -7 5.3
    -7 -4 7 4.51
    -7 -4 -7 5.42
    7 4 -7 2.3
    -7 4 7 6.83
    -7 -4 -7 4.9
    7 -4 7 2.4
    -7 4 -8 0.39
    -7 -4 8 0.21
    7 -4 -8 0.86
    -7 4 8 0.65
    7 -4 8 0.67
    7 4 -8 1.49
    -7 -4 -8 1.53
    7 -5 0 40.01
    7 5 0 39.14
    -7 5 0 38.37
    7 -5 0 39.57
    -7 -5 0 40.04
    -7 -5 0 40.58
    -7 -5 1 15.16
    7 -5 -1 15.59
    -7 5 -1 12.96
    -7 5 -1 14.15
    7 5 1 14.98
    -7 -5 1 13.74
    7 -5 -1 13.35
    -7 -5 -1 14.64
    7 5 -1 14.17
    -7 5 1 13.06
    7 -5 1 14.79
    -7 -5 -1 14.05
    7 -5 1 13.41
    7 -5 -2 12.19
    7 -5 -2 12.9
    -7 -5 2 13.42
    7 5 2 13.25
    -7 5 -2 12
    -7 -5 2 12.46
    -7 -5 -2 13.11
    7 -5 2 13.36
    7 5 -2 11.46
    -7 5 2 13.95
    -7 -5 -2 13.47
    7 5 3 11.1
    -7 -5 3 9.55
    -7 -5 3 10.61
    -7 5 -3 10.7
    7 -5 -3 9.79
    -7 -5 -3 8.96
    7 -5 3 10.43
    -7 5 3 8.58
    7 5 -3 9.6
    -7 -5 -3 9.07
    7 5 4 7.36
    -7 5 -4 8.21
    -7 -5 4 6.94
    7 -5 -4 6.38
    7 -5 4 6.56
    -7 -5 -4 6.82
    -7 -5 -4 7.18
    7 5 -4 6.84
    -7 -5 -4 7
    7 -5 -5 30.66
    -7 5 -5 31.08
    -7 -5 5 26.41
    7 5 5 26.34
    7 -5 5 31
    -7 -5 -5 31.66
    -7 5 5 29.6
    7 5 -5 29.64
    -7 -5 -5 26.63
    -7 -5 -5 28.28
    -7 -5 6 6.95
    -7 5 -6 6.66
    7 -5 -6 7.82
    -7 5 6 8.14
    7 5 -6 6.74
    -7 -5 -6 7.87
    -7 -5 -6 8.55
    7 -5 6 6.78
    7 5 7 3.08
    -7 -5 7 4.68
    -7 5 -7 2.73
    7 -5 -7 5.78
    -7 5 7 4.71
    7 -5 7 3.04
    7 5 -7 4.98
    -7 -5 -7 4.28
    -7 -5 -7 3.57
    -7 -6 0 16.49
    -7 6 0 12.95
    7 6 0 15.24
    7 -6 0 15.96
    -7 -6 0 15.16
    7 -6 0 14.8
    -7 -6 1 31.67
    -7 6 -1 30.39
    7 6 1 32.4
    -7 6 -1 29.9
    7 -6 -1 32.82
    7 -6 -1 32.8
    -7 -6 1 31.66
    7 -6 1 31.54
    -7 -6 -1 30.76
    7 6 -1 30.73
    -7 6 1 33.53
    7 -6 1 33.14
    -7 -6 -1 31.68
    -7 -6 2 8.45
    -7 6 -2 8.35
    7 6 2 9.73
    -7 -6 2 7.42
    7 -6 -2 7.53
    7 -6 -2 7.49
    -7 -6 -2 6.99
    7 -6 2 8.19
    -7 -6 -2 6.77
    7 6 -2 8.77
    -7 6 2 7.27
    7 -6 -3 16.57
    -7 6 -3 19.09
    -7 -6 3 16.43
    -7 -6 3 16.04
    7 6 3 17.56
    7 6 -3 16.73
    -7 6 3 16.5
    -7 -6 -3 17.75
    7 -6 3 18.11
    -7 -6 -3 17.47
    7 6 4 13.42
    -7 6 -4 19.52
    7 -6 -4 15.55
    -7 -6 4 16.33
    -7 6 4 15.79
    -7 -6 -4 15.2
    7 6 -4 15.74
    7 -6 4 16.58
    -7 -6 -4 17.07
    -7 -6 -4 15.14
    7 -6 -5 5.39
    -7 6 -5 6.05
    -7 -6 5 5.71
    7 6 5 6.2
    7 -6 5 6.03
    -7 6 5 5.87
    -7 -6 -5 6.35
    7 6 -5 6.01
    -7 -6 -5 5.59
    7 -6 -6 11.71
    -7 -6 6 13.06
    -7 6 -6 13.47
    -7 6 6 13.58
    7 -6 6 11.13
    7 6 -6 12.39
    -7 -6 -6 13.63
    -7 -6 -6 13.96
    -7 -6 7 1.55
    -7 6 -7 0.99
    7 -6 -7 1.65
    7 6 7 0.95
    7 -6 7 1.03
    7 6 -7 1.37
    -7 6 7 1.27
    -7 -6 -7 2.73
    -7 -7 0 12.98
    7 -7 0 11.47
    7 7 0 12.42
    -7 7 0 14.33
    7 -7 0 12.74
    -7 7 -1 9.48
    7 -7 -1 10.24
    -7 7 -1 9.87
    7 -7 -1 9.56
    7 7 1 10.36
    -7 -7 1 9.7
    -7 -7 -1 10.44
    7 7 -1 9.25
    -7 7 1 10.98
    7 -7 1 9.37
    7 7 2 22.9
    7 -7 -2 22.74
    -7 7 -2 22.4
    7 -7 -2 20.54
    -7 -7 2 21
    -7 -7 -2 21.03
    -7 7 2 20.23
    7 7 -2 20.32
    -7 -7 3 67.18
    -7 7 -3 70.77
    7 7 3 65.89
    7 -7 -3 62.57
    -7 7 3 63.6
    -7 -7 -3 68.86
    7 7 -3 69.72
    7 -7 3 68.92
    7 7 4 34.11
    -7 7 -4 39.38
    7 -7 -4 35.83
    7 -7 4 35.71
    7 7 -4 35.04
    -7 7 4 37.02
    -7 -7 -4 34.86
    -7 -7 -4 35.4
    -7 7 -5 8.78
    7 7 5 8.5
    7 -7 -5 7.34
    -7 7 5 7.05
    7 -7 5 8.41
    -7 -7 -5 7.86
    7 7 -5 6.28
    -7 -7 -5 5.94
    7 -7 -6 0.37
    -7 7 -6 0.4
    7 7 -6 0.12
    -7 -7 -6 0.56
    -7 -7 -6 0.2
    -7 7 6 0.33
    7 -7 6 0.06
    -7 7 -7 3.07
    7 -7 -7 3.45
    7 7 -7 4.82
    -7 7 7 3.51
    -7 -7 -7 2.63
    7 -7 7 3.78
    7 -8 0 12.26
    -7 8 0 13.4
    7 8 0 12.58
    -7 -8 0 11.17
    7 -8 0 13.22
    -7 8 0 12.82
    7 8 1 36.19
    -7 -8 1 35.05
    -7 8 -1 35.84
    7 -8 -1 35.81
    7 -8 -1 37.36
    -7 -8 -1 39.33
    7 8 -1 38.15
    7 -8 1 34.71
    -7 8 1 35.61
    7 -8 -2 18.98
    -7 8 -2 21.17
    7 -8 -2 20.14
    -7 -8 2 21.91
    7 8 2 22.07
    -7 -8 -2 22.04
    7 -8 2 20.91
    -7 8 2 21.56
    7 8 -2 22.93
    -7 -8 3 16.81
    -7 8 -3 18.64
    7 -8 -3 15.78
    7 8 3 16.02
    7 -8 3 18.48
    -7 -8 -3 17.4
    -7 8 3 17.77
    7 8 -3 17.88
    7 8 4 24.98
    7 -8 -4 23.73
    -7 8 -4 21.66
    7 -8 4 20.15
    7 8 -4 21.54
    -7 -8 -4 22.08
    -7 8 4 26.2
    7 8 5 12.3
    7 -8 -5 11.83
    -7 8 -5 12.83
    7 -8 5 9.79
    7 8 -5 11.98
    -7 -8 -5 11.75
    -7 8 5 12.84
    -7 -8 -5 12.59
    -7 8 -6 0.49
    7 8 6 0.05
    7 -8 -6 0.58
    -7 -8 -6 1.02
    7 8 -6 0.58
    -7 8 6 0.33
    7 -8 6 -0.13
    -7 -8 -6 0.34
    -7 9 0 18.47
    -7 -9 0 22.06
    7 9 0 22.61
    7 -9 0 23.31
    7 -9 0 23.61
    -7 9 0 20.61
    7 9 1 13.96
    -7 -9 1 15.3
    -7 9 -1 11.8
    7 -9 -1 15.27
    7 -9 -1 13.98
    7 -9 1 15.24
    7 9 -1 13.14
    -7 -9 -1 13.27
    -7 9 1 11.74
    7 9 2 41.48
    7 -9 -2 41.48
    7 -9 -2 41.85
    -7 -9 2 40.84
    -7 9 -2 43.3
    7 -9 2 41.25
    7 9 -2 41.01
    -7 9 2 40.36
    -7 -9 -2 41.99
    7 -9 -3 23.42
    -7 -9 3 22.27
    7 9 3 22.26
    -7 9 -3 20.1
    -7 -9 -3 22.95
    -7 9 3 21.94
    7 9 -3 23.69
    7 -9 3 21.54
    7 9 4 1.93
    -7 9 -4 2.87
    7 -9 -4 2.46
    -7 -9 4 2.41
    -7 -9 -4 2.57
    7 9 -4 2.7
    -7 9 4 3.44
    7 -9 4 2.2
    -7 9 -5 1.41
    7 -9 -5 1.65
    7 9 5 1.1
    -7 -9 -5 1.94
    -7 -9 -5 1.21
    7 -9 5 1.63
    7 9 -5 2.37
    -7 9 5 1.92
    -7 9 -6 1.41
    7 -9 -6 1.23
    7 9 6 1.75
    7 9 -6 1.02
    -7 9 6 0.78
    -7 -9 -6 1.21
    7 -9 6 1.08
    -7 -9 -6 0.98
    -7 10 0 1.31
    -7 10 0 2.34
    7 -10 0 2.68
    -7 -10 0 2.84
    7 10 0 2.87
    7 10 1 17.04
    7 -10 -1 14.95
    7 -10 -1 13.89
    -7 10 -1 14.37
    -7 -10 1 15.28
    7 -10 1 14.23
    7 10 -1 13.21
    -7 10 1 12.56
    -7 10 1 14.38
    -7 -10 -1 13.25
    -7 -10 2 1.47
    7 -10 -2 1.88
    7 10 2 3.32
    7 -10 -2 2.27
    -7 10 -2 2.04
    7 10 -2 1.98
    7 -10 2 2.36
    -7 10 2 2.44
    -7 -10 -2 1.7
    7 10 3 15.53
    -7 10 -3 16.3
    -7 -10 3 17.42
    7 -10 -3 20.45
    7 10 -3 17.1
    -7 -10 -3 18.56
    7 -10 3 20.63
    7 10 4 1.05
    7 -10 -4 1.65
    -7 -10 4 1.11
    -7 10 -4 0.92
    7 -10 4 1.31
    -7 -10 -4 1.63
    7 10 -4 1.73
    7 -10 -5 2.74
    7 10 5 2.93
    -7 10 -5 3.22
    7 -10 5 4.04
    7 10 -5 3.82
    -7 -10 -5 3.93
    7 11 0 1.37
    -7 -11 0 1.94
    7 -11 0 2.08
    -7 11 0 2.18
    -7 -11 1 3.98
    7 -11 -1 3.85
    7 11 1 3.8
    7 -11 -1 4.35
    7 11 -1 4.83
    7 -11 1 3.8
    -7 11 1 4.01
    -7 -11 -1 4.12
    7 -11 -2 7.65
    -7 -11 2 8.69
    7 11 2 8.62
    7 -11 -2 6.84
    -7 -11 -2 7.19
    7 -11 2 8.28
    7 11 -2 6.44
    7 -11 -3 0.08
    7 11 3 -0.24
    -7 -11 3 0.19
    7 11 -3 0.17
    -7 -11 -3 -0.03
    7 -11 3 0.2
    -7 -11 4 5.25
    7 11 4 4.3
    7 -11 -4 4.2
    7 11 -4 6.49
    7 -11 4 5.15
    -7 -11 -4 4.12
    7 11 5 1.11
    7 -11 -5 0.7
    7 -11 5 0.82
    7 11 -5 1.04
    -7 -11 -5 -0.36
    7 -12 0 7.26
    -7 -12 0 7
    7 12 0 8.19
    -7 -12 1 14.31
    7 12 1 13.83
    7 -12 -1 13.77
    7 -12 -1 16.37
    -7 12 1 12.85
    7 -12 1 15.04
    7 12 -1 12.51
    -7 -12 -1 14.27
    -7 -12 2 -0.13
    7 -12 -2 0.24
    7 12 2 0.05
    7 -12 -2 -0.06
    -7 12 2 0.28
    7 -12 2 0.03
    7 12 -2 0.48
    -7 -12 -2 0.17
    7 12 3 0.39
    -7 -12 3 1.61
    7 -12 -3 1.37
    -7 -12 -3 1.02
    7 12 -3 1.29
    7 -12 3 1.32
    7 -12 -4 0.38
    -7 -12 4 0.13
    7 12 4 0.65
    7 -12 4 0.11
    7 12 -4 0.15
    -7 -12 -4 0.37
    -7 -13 0 1.54
    7 13 0 1.86
    7 -13 0 2.43
    7 -13 -1 0.24
    -7 -13 1 0.07
    7 13 1 0.1
    7 13 -1 0.93
    -7 13 1 0.31
    -7 -13 -1 0.45
    7 -13 1 -0.03
    7 13 2 4.9
    -7 -13 2 4.28
    7 -13 -2 2.67
    7 -13 -2 5.4
    7 13 -2 4.03
    7 -13 2 5.25
    -7 13 2 4.37
    -7 -13 -2 4.99
    7 13 3 0.07
    7 -13 -3 -0.15
    -7 -13 3 0.21
    -7 -13 -3 0.16
    -7 13 3 1.12
    7 13 -3 0.13
    7 -13 3 0.29
    -7 -14 0 1.08
    7 -14 0 0.16
    7 14 0 0.74
    -8 0 0 0.81
    8 0 0 1.44
    -8 0 0 1.01
    8 0 0 0.89
    -8 0 -1 14.84
    8 0 1 15.53
    8 0 -1 13.4
    8 0 1 15.13
    -8 0 -1 13.82
    8 0 -1 15
    -8 0 1 14.23
    -8 0 1 14.3
    8 0 2 32.76
    8 0 2 33.31
    8 0 -2 32.26
    -8 0 2 35.3
    -8 0 -2 32.71
    8 0 -2 34.25
    -8 0 2 34.27
    -8 0 -2 33.9
    8 0 3 13.19
    8 0 -3 11.51
    -8 0 -3 13.4
    8 0 -3 12.77
    -8 0 -3 9.02
    -8 0 3 10.99
    -8 0 4 20.9
    -8 0 -4 20.35
    8 0 4 21.7
    -8 0 -4 20.06
    8 0 -4 21.93
    8 0 5 20
    8 0 -5 22.94
    -8 0 -5 18.57
    -8 0 5 21.62
    -8 0 6 5.21
    -8 0 -6 4.86
    8 0 6 6.79
    8 0 -6 5.41
    -8 0 -7 19.69
    -8 0 7 19.78
    8 0 7 19.58
    8 0 -7 19.95
    8 0 8 6.17
    -8 0 8 6.09
    8 0 -8 6.37
    -8 0 -8 5.31
    8 -1 0 140.73
    -8 1 0 137.89
    8 1 0 137.56
    -8 1 0 137.8
    8 -1 0 135.15
    -8 -1 0 135.4
    -8 -1 0 132.71
    -8 1 -1 21.42
    -8 -1 1 20.2
    -8 1 -1 20.12
    -8 -1 1 20.09
    8 -1 -1 21.16
    8 1 1 20.26
    8 -1 -1 21.36
    8 -1 1 20.25
    8 -1 1 20.31
    -8 -1 -1 20.21
    -8 1 1 21.76
    -8 -1 -1 19.98
    -8 1 1 20.9
    8 1 -1 21.11
    -8 -1 2 30.56
    -8 1 -2 27.58
    8 -1 -2 28.81
    8 1 2 31.19
    -8 1 -2 28.77
    -8 -1 2 29.31
    8 1 2 27.8
    8 -1 -2 31.06
    8 1 -2 28.36
    -8 -1 -2 30.1
    -8 1 2 30.47
    -8 -1 -2 29.5
    8 -1 2 30.98
    8 1 3 13.34
    8 -1 -3 11.76
    -8 -1 3 14.69
    -8 1 -3 13.62
    8 -1 3 12.21
    -8 -1 -3 12.36
    8 1 -3 13.74
    -8 -1 -3 13.48
    -8 1 3 13.95
    -8 -1 4 11.36
    -8 1 -4 9.62
    8 1 4 9.41
    8 -1 -4 9.51
    -8 1 4 10.6
    -8 -1 -4 8.9
    8 1 -4 9.36
    -8 -1 -4 7.09
    8 -1 4 11.88
    8 -1 -5 0.83
    -8 -1 5 -0.01
    8 1 5 0.16
    -8 1 -5 0.32
    -8 1 5 0.3
    8 -1 5 0.38
    -8 -1 -5 0.43
    8 1 -5 0.86
    -8 -1 -5 0.6
    -8 1 -6 15.64
    8 1 6 17.59
    8 -1 -6 15.33
    -8 -1 6 17.76
    -8 -1 -6 16.13
    8 -1 6 19.02
    -8 -1 -6 17.61
    -8 1 6 18.67
    8 1 -6 16.77
    -8 1 -7 0.36
    8 1 7 0.58
    -8 -1 7 0.8
    8 -1 -7 0.83
    -8 -1 -7 1.21
    8 1 -7 0.49
    -8 1 7 1.2
    8 -1 7 0.82
    8 -1 -8 2.45
    -8 -1 8 1.88
    -8 1 -8 3.69
    8 1 -8 2.86
    -8 -1 -8 3.35
    8 -1 8 0.83
    -8 1 8 2.81
    8 2 0 0.16
    -8 2 0 -0.07
    8 -2 0 0.1
    -8 -2 0 -0.07
    -8 -2 0 0.08
    8 -2 0 0.04
    -8 2 -1 22.39
    8 2 1 22.54
    8 -2 -1 22.84
    8 -2 -1 22.91
    -8 -2 1 21.83
    -8 -2 1 23.83
    -8 -2 -1 21.5
    -8 -2 -1 22.29
    8 -2 1 22.07
    -8 2 1 23.17
    8 -2 1 23.62
    8 2 -1 22.37
    -8 -2 2 3.37
    8 -2 -2 2.63
    8 2 2 2.64
    -8 -2 2 2.12
    8 -2 -2 2.77
    -8 2 -2 3.22
    8 -2 2 1.99
    -8 -2 -2 2.9
    -8 -2 -2 3.89
    8 2 -2 3.36
    -8 2 2 3.36
    8 -2 -3 13.6
    -8 2 -3 13.42
    -8 -2 3 12.16
    8 2 3 14.18
    -8 -2 -3 13.84
    8 -2 3 12.91
    -8 -2 -3 11.83
    -8 2 3 14.94
    8 2 -3 12.55
    8 -2 -4 8.7
    8 2 4 6.48
    -8 2 -4 7.44
    -8 -2 4 8.51
    -8 -2 -4 8.3
    -8 2 4 7.62
    8 -2 4 6.45
    -8 -2 -4 7.29
    8 2 -4 9.2
    -8 2 -5 6.86
    8 2 5 6.1
    8 -2 -5 6
    -8 -2 5 4.7
    -8 2 5 7.16
    8 2 -5 7.25
    -8 -2 -5 7.5
    8 -2 5 5.48
    -8 -2 -5 5.8
    -8 -2 6 4.08
    8 -2 -6 4.63
    -8 2 -6 3.82
    8 2 6 2.63
    8 -2 6 4.11
    -8 -2 -6 3.45
    8 2 -6 4.69
    -8 -2 -6 3.27
    -8 2 6 2.4
    8 2 7 9.6
    -8 -2 7 10.25
    -8 2 -7 10.07
    8 -2 -7 9.55
    -8 -2 -7 9.28
    -8 2 7 8.74
    8 2 -7 9.97
    -8 -2 -7 10.84
    8 -2 7 10.21
    -8 -2 8 0.4
    -8 2 -8 -0.17
    8 -2 -8 0.27
    -8 -2 -8 0.61
    8 2 -8 0.6
    -8 2 8 0.25
    8 -2 8 0.27
    8 -3 0 0.03
    -8 -3 0 -0.04
    -8 3 0 0.02
    8 -3 0 0
    8 3 0 0.05
    -8 -3 0 0.14
    -8 -3 1 25.53
    -8 -3 1 24.27
    -8 3 -1 24.67
    8 -3 -1 25.75
    8 -3 -1 24.52
    8 3 1 23.31
    -8 -3 -1 24.29
    8 -3 1 25.85
    -8 3 1 25.74
    -8 -3 -1 22.31
    8 3 -1 25.94
    8 -3 1 23.74
    8 3 2 25.32
    8 -3 -2 25.78
    -8 -3 2 24.96
    -8 -3 2 24.66
    8 -3 -2 23.85
    -8 3 -2 23.88
    -8 -3 -2 26.14
    8 3 -2 24.93
    -8 3 2 26.21
    8 -3 2 24.88
    -8 -3 -2 22.51
    8 3 3 1.09
    -8 -3 3 1.3
    -8 -3 3 1.28
    8 -3 -3 0.74
    -8 3 -3 1.35
    -8 -3 -3 1.81
    8 -3 3 1.16
    8 3 -3 1.36
    -8 -3 -3 1.39
    -8 3 3 0.74
    8 -3 -4 28.64
    -8 3 -4 27.14
    -8 -3 4 27.18
    -8 -3 -4 26.75
    -8 3 4 28.13
    8 -3 4 29.87
    -8 -3 -4 28.38
    8 3 -4 29.72
    -8 -3 5 4.99
    8 3 5 4.48
    8 -3 -5 4.14
    -8 3 -5 5.63
    -8 -3 -5 5.21
    8 -3 5 4.53
    -8 3 5 4.23
    -8 -3 -5 5.4
    8 3 -5 3.01
    -8 -3 6 6.75
    8 -3 -6 9.27
    8 3 6 9.14
    -8 3 -6 9.94
    8 3 -6 8
    -8 -3 -6 8.96
    -8 -3 -6 8.78
    8 -3 6 9.85
    -8 3 6 9.62
    8 3 7 1.07
    -8 3 -7 1.15
    -8 -3 7 0.23
    8 -3 -7 0.48
    -8 -3 -7 1.06
    8 -3 7 0.71
    -8 3 7 0.63
    8 3 -7 0.6
    -8 -3 -7 1.05
    8 -3 -8 0.49
    -8 3 -8 0.45
    -8 -3 8 0.83
    8 3 -8 0.34
    -8 -3 -8 0.27
    8 -3 8 0.04
    -8 3 8 0.82
    8 -4 0 27.73
    8 -4 0 31
    -8 -4 0 29.53
    -8 -4 0 27.86
    8 4 0 28.18
    -8 4 0 27.9
    -8 -4 1 16.13
    8 4 1 14.37
    -8 -4 1 14.62
    8 -4 -1 17.58
    8 -4 -1 17.1
    -8 4 -1 17.54
    8 4 -1 15.15
    -8 4 1 13.71
    -8 -4 -1 16.66
    8 -4 1 15.9
    -8 -4 -1 15.15
    8 4 2 0.69
    8 -4 -2 0.69
    -8 -4 2 0.5
    -8 -4 2 0.77
    -8 4 -2 1
    8 -4 -2 0.74
    -8 -4 -2 1.15
    8 4 -2 0.31
    -8 -4 -2 0.74
    -8 4 2 0.33
    8 -4 2 0.46
    -8 -4 3 17.89
    8 4 3 18.14
    -8 4 -3 19.33
    -8 -4 3 19.61
    8 -4 -3 18.02
    -8 4 3 20.45
    -8 -4 -3 19.64
    8 -4 3 21.54
    8 4 -3 20.84
    -8 -4 -3 19.75
    8 -4 -4 5.62
    -8 4 -4 4.71
    8 4 4 4.88
    -8 -4 4 6.51
    -8 4 4 6.79
    8 -4 4 3.51
    8 4 -4 4.38
    -8 -4 -4 6.91
    -8 -4 -4 5.72
    -8 4 -5 13.14
    -8 -4 5 13.07
    8 -4 -5 12.44
    -8 -4 -5 12.64
    8 4 -5 14.53
    8 -4 5 13.38
    -8 -4 -5 11.93
    -8 4 5 14.72
    8 4 6 8.52
    8 -4 -6 7.99
    -8 -4 6 8.77
    -8 4 -6 7.56
    8 4 -6 6.37
    -8 4 6 7.49
    8 -4 6 7.68
    -8 -4 -6 5.13
    -8 -4 -6 8.98
    -8 -4 7 1.91
    8 4 7 2.33
    -8 4 -7 0.82
    8 -4 -7 2.21
    8 -4 7 1.16
    8 4 -7 1.63
    -8 4 7 1.75
    -8 -4 -7 2.42
    -8 -4 -7 2.23
    8 5 0 18.28
    -8 5 0 20.02
    -8 -5 0 17.82
    -8 -5 0 18.82
    8 -5 0 20.36
    8 -5 0 18.01
    8 -5 -1 21.58
    8 5 1 21.87
    -8 5 -1 19.93
    -8 -5 1 21.95
    8 -5 -1 20.38
    -8 -5 1 21.66
    -8 -5 -1 22.94
    8 -5 1 20.84
    8 5 -1 19.8
    -8 5 1 21.56
    -8 -5 -1 21.66
    -8 -5 2 36.55
    -8 5 -2 37.19
    -8 -5 2 35.2
    8 5 2 34.65
    8 -5 -2 34.86
    8 -5 -2 35.3
    8 -5 2 33.11
    -8 5 2 36.86
    8 5 -2 36.52
    -8 -5 -2 38.63
    -8 -5 -2 38.4
    8 5 3 1.74
    -8 -5 3 2.19
    -8 -5 3 1.81
    8 -5 -3 2.57
    -8 5 -3 1.5
    -8 5 3 1.65
    8 -5 3 2.7
    -8 -5 -3 1.95
    8 5 -3 2.19
    -8 -5 -3 1.95
    8 5 4 54.12
    -8 5 -4 59.21
    8 -5 -4 56.67
    -8 -5 4 54.64
    8 5 -4 56.24
    -8 -5 -4 53.79
    8 -5 4 57.4
    -8 -5 -4 53.58
    -8 5 4 58.77
    -8 -5 5 0.69
    -8 5 -5 0.5
    8 -5 -5 1.11
    -8 5 5 0.31
    -8 -5 -5 0.54
    -8 -5 -5 0.3
    8 -5 5 0.71
    8 5 -5 0.7
    -8 5 -6 14.77
    8 5 6 15.36
    -8 -5 6 18.75
    8 -5 -6 15.84
    8 5 -6 15.72
    -8 -5 -6 14.15
    -8 5 6 18.56
    -8 -5 -6 16.13
    8 -5 6 17.02
    8 5 7 1.6
    -8 -5 7 1.55
    -8 5 -7 2.09
    8 -5 -7 1.86
    8 -5 7 1.59
    -8 5 7 1.58
    -8 -5 -7 2.56
    -8 -5 -7 1.88
    8 5 -7 1.82
    8 -6 0 0.68
    8 6 0 0.67
    -8 6 0 1
    -8 -6 0 0.49
    8 -6 0 1.35
    -8 -6 0 0.61
    -8 -6 1 0.07
    8 6 1 0.16
    8 -6 -1 0.09
    -8 -6 1 0.02
    -8 6 -1 -0.09
    8 -6 -1 -0.09
    8 6 -1 -0.12
    -8 6 1 -0.05
    -8 -6 -1 0.23
    8 -6 1 -0.11
    -8 -6 2 13.97
    8 -6 -2 10.94
    8 6 2 11.65
    -8 -6 2 11.74
    -8 6 -2 10.24
    8 -6 -2 12.63
    8 -6 2 12.64
    8 6 -2 11.32
    -8 6 2 12.46
    -8 -6 -2 11.22
    -8 6 -3 30.57
    8 6 3 26.93
    -8 -6 3 23.66
    8 -6 -3 27.32
    -8 -6 3 28.26
    8 -6 3 31.38
    8 6 -3 28.82
    -8 6 3 27.89
    -8 -6 -3 26.22
    8 6 4 11.79
    -8 6 -4 14.06
    8 -6 -4 13.24
    -8 -6 4 12.56
    8 6 -4 13.71
    8 -6 4 14.74
    -8 -6 -4 14.66
    -8 6 4 14.28
    -8 6 -5 4.63
    -8 -6 5 6.18
    8 -6 -5 5.89
    -8 -6 -5 5.93
    8 -6 5 4.95
    -8 -6 -5 5.44
    8 6 -5 6.46
    -8 6 5 7.95
    8 -6 -6 3.67
    -8 -6 6 6.09
    -8 6 -6 4.22
    8 6 -6 7.16
    -8 6 6 4.79
    -8 -6 -6 4.78
    8 -6 6 5.99
    -8 -6 7 5.99
    -8 6 -7 5.88
    8 6 7 5.44
    8 -6 -7 5.03
    8 -6 7 5.02
    8 6 -7 7.16
    -8 6 7 5.58
    -8 -6 -7 7.36
    -8 7 0 0.28
    8 7 0 0.39
    -8 -7 0 0.09
    8 -7 0 0
    8 -7 0 0.04
    -8 -7 1 0.42
    8 -7 -1 0.44
    8 7 1 0.26
    -8 7 -1 0.83
    8 -7 -1 0.97
    -8 7 1 0.76
    8 7 -1 0.29
    8 -7 1 0.55
    -8 -7 -1 0.44
    8 7 2 5.16
    8 -7 -2 4.91
    8 -7 -2 5.55
    -8 7 -2 6.15
    -8 -7 2 4.87
    -8 -7 -2 3.94
    -8 7 2 3.99
    8 -7 2 4.83
    8 7 -2 4.29
    -8 -7 3 25.3
    -8 7 -3 30.07
    8 -7 -3 24.23
    8 7 3 27.75
    -8 7 3 25.79
    8 -7 3 27.74
    -8 -7 -3 27.08
    8 7 -3 26.17
    8 7 4 20.24
    -8 7 -4 23.23
    8 -7 -4 21.5
    -8 -7 -4 22.53
    8 7 -4 22
    -8 7 4 23.02
    8 -7 4 25.36
    8 7 5 0.61
    8 -7 -5 0.67
    -8 7 -5 0.1
    -8 7 5 0.95
    8 -7 5 0.39
    8 7 -5 0.76
    -8 -7 -5 1.17
    8 -7 -6 1.18
    -8 7 -6 1.18
    8 -7 6 2.27
    8 7 -6 2.8
    -8 7 6 2.01
    -8 -7 -6 2.9
    -8 7 -7 2.26
    8 -7 -7 2.79
    8 7 -7 4.66
    -8 7 7 2.77
    -8 -7 -7 3.63
    8 -7 7 4.77
    -8 8 0 0.43
    -8 -8 0 0.44
    8 -8 0 0.35
    8 8 0 0.45
    -8 -8 1 21.35
    8 -8 -1 22.26
    8 -8 -1 19.71
    8 8 1 20.48
    -8 8 -1 19.43
    8 -8 1 21.84
    -8 8 1 20.68
    -8 -8 -1 21.71
    8 8 -1 22.6
    8 8 2 0.35
    8 -8 -2 0.5
    8 -8 -2 0.39
    -8 -8 2 0.8
    -8 8 -2 0.08
    -8 -8 -2 0.49
    -8 8 2 0.49
    8 8 -2 0.88
    8 -8 2 0.83
    8 8 3 4.18
    -8 8 -3 5.74
    8 -8 -3 5.55
    -8 -8 3 5.18
    -8 8 3 5.45
    -8 -8 -3 4.6
    8 8 -3 6.23
    8 -8 3 6.1
    8 -8 -4 0.45
    8 8 4 0.71
    -8 8 -4 0.51
    -8 8 4 0.75
    8 -8 4 0.36
    -8 -8 -4 0.24
    8 8 -4 0.48
    8 8 5 0.38
    8 -8 -5 0.89
    -8 8 -5 1.3
    8 -8 5 1.38
    -8 -8 -5 1
    8 8 -5 1.06
    -8 8 5 0.47
    -8 8 -6 1.69
    8 -8 -6 1.04
    -8 -8 -6 1.72
    -8 8 6 1.43
    8 8 -6 1.34
    8 -8 6 0.86
    -8 9 0 0.67
    -8 9 0 0.31
    8 -9 0 0.9
    8 9 0 0.69
    -8 -9 0 0.34
    8 9 1 0.19
    8 -9 -1 0.17
    -8 9 -1 0.31
    -8 -9 1 0.36
    8 -9 -1 0.31
    -8 -9 -1 0.33
    8 9 -1 0.51
    8 -9 1 0.21
    -8 9 1 0.03
    -8 -9 2 37.09
    -8 9 -2 36.92
    8 -9 -2 36.45
    8 9 2 38.24
    8 -9 -2 41.12
    8 9 -2 36.31
    8 -9 2 41.24
    -8 9 2 37.53
    -8 -9 -2 36.35
    -8 9 -3 8.47
    -8 -9 3 7.19
    8 9 3 8.21
    8 -9 -3 8.94
    -8 -9 -3 9.33
    8 -9 3 8.84
    -8 9 3 9.57
    8 9 -3 9.66
    8 9 4 1.87
    -8 9 -4 1.48
    8 -9 -4 0.95
    8 9 -4 0.94
    -8 -9 -4 1.26
    -8 9 4 0.5
    8 -9 4 1.08
    8 9 5 1.1
    -8 9 -5 0.04
    8 -9 -5 0.96
    8 -9 5 1.11
    8 9 -5 0.92
    -8 9 5 0.2
    -8 -9 -5 0.29
    -8 9 -6 -0.17
    8 -9 -6 -0.2
    8 -9 6 0.26
    -8 -9 -6 0.4
    8 9 -6 0.06
    -8 9 6 0.23
    8 -10 0 3.37
    8 10 0 2.41
    -8 10 0 2.16
    -8 -10 0 3.83
    8 -10 -1 21.2
    -8 -10 1 21.69
    -8 10 -1 20.4
    8 -10 -1 19.89
    8 10 1 21.45
    -8 10 1 19.32
    -8 -10 -1 22.15
    -8 10 1 21.09
    8 10 -1 22.23
    8 -10 1 21.38
    8 -10 -2 8.8
    8 -10 -2 8.29
    8 10 2 8.63
    -8 10 -2 6.97
    -8 -10 2 8.27
    8 -10 2 7.65
    -8 10 2 10.11
    -8 -10 -2 9.22
    8 10 -2 8.4
    8 10 3 0.72
    -8 10 -3 0.79
    8 -10 -3 0.51
    -8 -10 3 0.54
    -8 -10 -3 1.19
    8 10 -3 0.3
    8 -10 3 0.87
    -8 10 3 1.17
    8 -10 -4 -0.14
    8 10 4 -0.18
    -8 10 -4 0.02
    -8 -10 -4 0.1
    8 10 -4 0.06
    -8 10 4 -0.13
    8 -10 4 -0.25
    8 10 5 1.13
    8 -10 -5 1.47
    -8 10 -5 1.05
    -8 -10 -5 0.39
    8 -10 5 0.67
    8 10 -5 0.85
    -8 -11 0 3.32
    8 11 0 3.05
    8 -11 0 3.85
    8 -11 -1 12.05
    -8 -11 1 11.71
    8 11 1 10.16
    -8 11 1 11.67
    -8 -11 -1 11.88
    8 -11 1 10.77
    8 11 -1 11.51
    -8 -11 2 0.98
    8 -11 -2 0.73
    8 -11 -2 1.45
    8 11 2 0.94
    -8 -11 -2 0.98
    8 -11 2 0.82
    8 11 -2 1.58
    8 11 3 2.41
    8 -11 -3 2.32
    -8 -11 3 1.36
    -8 -11 -3 1.61
    8 11 -3 1.52
    8 -11 3 2.17
    8 -11 -4 1.15
    8 11 4 0.21
    8 -11 4 0.75
    8 11 -4 0.92
    -8 -11 -4 1.82
    8 -12 0 6.94
    8 12 0 6.84
    -8 -12 0 6.59
    -8 -12 1 1.14
    8 12 1 0.56
    8 -12 -1 1.34
    8 -12 1 0.98
    8 12 -1 0.61
    -8 -12 -1 1.06
    8 -12 -2 1.44
    -8 -12 2 1.19
    8 12 2 1.48
    8 -12 2 1.04
    8 12 -2 1.72
    -8 -12 -2 0.79
    -8 12 2 1.68
    8 12 3 2.64
    -8 -12 3 3.41
    8 -12 -3 2.76
    8 12 -3 2.51
    -8 -12 -3 4.34
    8 -12 3 3.46
    -8 -13 0 0.36
    8 -13 0 -0.03
    8 13 0 0
    8 -13 -1 0.02
    -8 -13 1 0.52
    8 13 1 0.05
    8 13 -1 0.12
    8 -13 1 0.36
    -8 -13 -1 0.38
    8 13 2 0.84
    -8 -13 2 0.35
    8 -13 2 0.46
    8 13 -2 0.09
    -8 -13 -2 0.96
    -8 13 2 0.98
    9 0 0 0.07
    -9 0 0 0.04
    9 0 0 0.06
    -9 0 0 -0.07
    9 0 1 0.08
    9 0 1 0.14
    -9 0 -1 -0.02
    -9 0 1 0.04
    -9 0 -1 0
    -9 0 1 -0.01
    9 0 -1 0.03
    9 0 -1 0.05
    -9 0 2 -0.07
    9 0 2 -0.02
    -9 0 -2 0
    9 0 -2 -0.01
    9 0 -2 -0.07
    -9 0 2 -0.13
    -9 0 -2 -0.1
    -9 0 3 -0.12
    9 0 3 -0.02
    -9 0 -3 0.35
    9 0 -3 0.02
    -9 0 -3 -0.01
    -9 0 -4 -0.18
    -9 0 -4 0
    9 0 -4 0.02
    -9 0 4 -0.16
    9 0 4 -0.03
    9 0 -5 0.08
    -9 0 5 0.16
    -9 0 -5 0.38
    9 0 5 -0.16
    9 0 -6 -0.23
    -9 0 6 -0.43
    9 0 6 -0.18
    -9 0 -6 0.31
    9 0 7 0.02
    -9 0 -7 0.12
    9 0 -7 0
    -9 0 7 0.3
    9 -1 0 0.91
    9 1 0 0.7
    -9 1 0 1.11
    9 -1 0 0.67
    -9 -1 0 1.1
    -9 1 0 1.48
    -9 -1 0 0.8
    9 -1 -1 1.83
    9 1 1 1.25
    -9 -1 1 1.42
    -9 -1 1 1.82
    -9 1 -1 2.23
    9 -1 -1 1.25
    9 1 1 1.64
    -9 1 -1 1.74
    -9 1 1 1.44
    9 -1 1 1.73
    -9 -1 -1 1.73
    9 1 -1 1.54
    9 -1 1 1.56
    -9 -1 -1 1.42
    -9 1 -2 23.56
    9 -1 -2 24.84
    9 -1 -2 21.72
    9 1 2 22.02
    -9 1 -2 23.73
    -9 -1 2 22.36
    -9 -1 2 23.51
    -9 -1 -2 25.81
    9 -1 2 23.65
    -9 -1 -2 22.91
    9 1 -2 21.97
    -9 1 2 24.14
    9 1 3 8.28
    -9 1 -3 8.52
    9 -1 -3 7.37
    -9 -1 3 7.77
    -9 -1 -3 7.05
    9 1 -3 8.04
    -9 1 3 9.58
    9 -1 3 7.92
    -9 -1 -3 7.35
    -9 1 -4 4.07
    9 1 4 4.72
    9 -1 -4 4.81
    -9 -1 4 4.23
    -9 -1 -4 4.7
    -9 -1 -4 4.15
    9 1 -4 4.01
    9 -1 4 4.44
    -9 1 4 3.56
    -9 1 -5 4.42
    9 -1 -5 4.27
    -9 -1 5 5.22
    9 1 5 4.07
    -9 -1 -5 5.71
    -9 -1 -5 4.23
    -9 1 5 3.86
    9 -1 5 4.13
    9 1 -5 4.56
    -9 -1 6 9.79
    9 1 6 5.88
    -9 1 -6 8.17
    9 -1 -6 7.67
    9 -1 6 8.4
    9 1 -6 8.48
    -9 1 6 7.18
    -9 -1 -6 8.36
    -9 -1 -6 7.02
    -9 1 -7 0.5
    9 1 7 0.16
    9 -1 -7 0.28
    -9 -1 7 0.3
    9 -1 7 0.4
    9 1 -7 0.55
    -9 -1 -7 0.89
    -9 1 7 0.64
    9 -2 0 0.9
    -9 -2 0 0.81
    -9 -2 0 0.78
    9 -2 0 0.71
    9 2 0 0.86
    -9 2 0 0.45
    9 -2 -1 5.97
    9 -2 -1 6.71
    -9 -2 1 7.54
    9 2 1 5.59
    -9 -2 1 5.75
    -9 2 -1 6.23
    -9 -2 -1 6.12
    -9 2 1 6.71
    9 -2 1 6.8
    -9 -2 -1 5.56
    9 2 -1 6.72
    9 -2 -2 7.16
    9 -2 -2 6.64
    -9 2 -2 6.66
    -9 -2 2 6.67
    -9 -2 2 6.91
    9 2 2 6.88
    -9 -2 -2 4.58
    9 -2 2 7.05
    -9 -2 -2 6.04
    -9 2 2 7.89
    9 2 -2 6.8
    -9 -2 3 1.6
    -9 2 -3 2.12
    9 2 3 1.54
    9 -2 -3 1.68
    -9 -2 -3 1.6
    -9 2 3 1.9
    9 2 -3 1.65
    -9 -2 -3 1.48
    9 -2 3 0.99
    9 -2 -4 3.2
    -9 2 -4 1.67
    -9 -2 4 3.48
    9 2 4 1.82
    -9 -2 -4 2.62
    9 2 -4 2.51
    -9 -2 -4 3.53
    -9 2 4 2.42
    9 -2 4 2.46
    9 2 5 1.66
    -9 -2 5 1.31
    -9 2 -5 0.94
    9 -2 -5 1.5
    9 -2 5 1.52
    -9 -2 -5 0.97
    9 2 -5 1.62
    -9 2 5 0.76
    -9 -2 -5 1.75
    -9 -2 6 2.18
    -9 2 -6 4.11
    9 -2 -6 2.54
    9 2 6 2.87
    9 -2 6 4.26
    -9 2 6 2.69
    9 2 -6 3.66
    -9 -2 -6 1.97
    -9 -2 -6 2.66
    9 2 7 0.39
    9 -2 -7 0.71
    -9 2 -7 0.72
    -9 -2 7 0.46
    9 2 -7 1.41
    -9 2 7 -0.05
    -9 -2 -7 0.79
    -9 -2 -7 0.69
    9 -2 7 0.94
    9 -3 0 21.82
    -9 -3 0 19.97
    9 -3 0 20.55
    9 3 0 20.76
    -9 -3 0 20.17
    -9 3 0 19.1
    -9 -3 1 4.68
    -9 -3 1 6.2
    9 -3 -1 4.87
    9 3 1 5.76
    -9 3 -1 4.79
    9 -3 -1 5.1
    9 3 -1 6.79
    9 -3 1 5.61
    -9 -3 -1 5.76
    -9 -3 -1 6.06
    -9 3 1 5.22
    -9 -3 2 6.69
    9 -3 -2 6.2
    -9 -3 2 4.63
    9 3 2 6.16
    -9 3 -2 4.93
    9 -3 -2 5.48
    9 3 -2 4.88
    -9 -3 -2 6.66
    -9 -3 -2 5.71
    -9 3 2 5.29
    9 -3 2 5.87
    -9 3 -3 5.09
    -9 -3 3 5.46
    9 -3 -3 5.21
    9 -3 3 6.15
    9 3 -3 6.12
    -9 -3 -3 4.97
    -9 -3 -3 5.69
    -9 3 3 6.05
    -9 -3 4 4.06
    -9 3 -4 3.13
    9 -3 -4 3.4
    9 -3 4 2.5
    9 3 -4 2.64
    -9 -3 -4 2.55
    -9 -3 -4 3.02
    -9 3 4 3.75
    9 3 5 0.71
    -9 3 -5 0.08
    -9 -3 5 0.36
    9 -3 -5 0.06
    9 3 -5 0.14
    -9 3 5 0.59
    9 -3 5 0.38
    -9 -3 -5 0.39
    -9 -3 -5 0.77
    -9 3 -6 7.71
    9 3 6 5.81
    -9 -3 6 7.69
    9 -3 -6 6.68
    -9 3 6 6.03
    -9 -3 -6 5.61
    9 -3 6 8.37
    9 3 -6 7.04
    -9 -3 -6 6.35
    -9 -3 7 2.04
    9 3 7 2.75
    9 -3 -7 3.4
    -9 3 -7 3.88
    -9 -3 -7 3.76
    9 3 -7 2.77
    -9 -3 -7 3.08
    -9 3 7 3.18
    9 -3 7 4.24
    -9 4 0 7.55
    -9 -4 0 7.76
    -9 -4 0 9.58
    9 -4 0 9.93
    9 -4 0 8.19
    9 4 0 9.01
    9 -4 -1 42.36
    9 4 1 42.53
    -9 -4 1 42.16
    -9 4 -1 41.82
    9 -4 -1 42.38
    -9 -4 1 44.14
    9 4 -1 40.96
    -9 -4 -1 41.66
    9 -4 1 41.82
    -9 -4 -1 43.33
    -9 4 1 41.8
    9 4 2 2.14
    9 -4 -2 1.98
    9 -4 -2 1.62
    -9 -4 2 1.93
    -9 -4 2 2.72
    -9 4 -2 2.91
    9 -4 2 1.68
    -9 4 2 2.5
    -9 -4 -2 2.15
    9 4 -2 2.58
    -9 -4 -2 1.68
    -9 4 -3 11.74
    9 -4 -3 13.63
    -9 -4 3 13.81
    9 4 3 14.46
    -9 -4 -3 11.75
    9 4 -3 12.47
    -9 4 3 14.65
    -9 -4 -3 12.77
    9 -4 3 11.01
    9 -4 -4 20.28
    -9 4 -4 20.07
    -9 -4 4 21.12
    -9 4 4 22.32
    -9 -4 -4 22.28
    9 -4 4 21.14
    9 4 -4 22.61
    -9 -4 -4 21.19
    9 -4 -5 21.84
    9 4 5 21.36
    -9 -4 5 19.63
    -9 4 -5 21.76
    9 -4 5 23.98
    -9 -4 -5 21.09
    9 4 -5 20.05
    -9 -4 -5 22.61
    -9 4 5 19.12
    -9 4 -6 1.16
    9 4 6 1.23
    9 -4 -6 1.96
    -9 -4 6 1.36
    -9 -4 -6 1.53
    9 -4 6 1.6
    -9 4 6 1.06
    9 4 -6 2.3
    -9 -4 -6 2.82
    9 -4 -7 0.34
    -9 -4 7 0.5
    -9 4 -7 2.38
    9 4 7 -0.04
    -9 4 7 1.01
    -9 -4 -7 1.5
    9 4 -7 0.88
    9 -4 7 0.42
    -9 -4 -7 0.17
    9 5 0 0.79
    9 -5 0 0.91
    -9 -5 0 0.84
    -9 5 0 0.74
    -9 -5 0 1.64
    -9 -5 1 12.63
    9 5 1 12.49
    -9 5 -1 11.36
    9 -5 -1 12.7
    9 -5 -1 10.94
    -9 -5 1 12.72
    9 -5 1 13.05
    -9 -5 -1 12.64
    9 5 -1 14.28
    -9 -5 -1 12.28
    -9 5 1 13.69
    -9 -5 2 9.67
    9 -5 -2 10.35
    9 -5 -2 10.81
    -9 5 -2 9.75
    9 5 2 11.4
    -9 -5 2 10.76
    -9 5 2 9.61
    9 5 -2 10.11
    -9 -5 -2 10.31
    9 -5 2 9.16
    -9 -5 -2 10.54
    -9 5 -3 26.33
    -9 -5 3 23.61
    -9 -5 3 23.09
    9 5 3 21
    9 -5 -3 22.05
    9 5 -3 23.32
    -9 -5 -3 24.87
    -9 5 3 22.84
    9 -5 3 24.98
    -9 -5 -3 24.35
    -9 -5 4 0.28
    9 -5 -4 0.55
    -9 5 -4 0.08
    -9 5 4 0.41
    9 5 -4 0.46
    -9 -5 -4 0.48
    9 -5 4 0.2
    -9 -5 -4 0.35
    9 -5 -5 28.22
    -9 -5 5 26.49
    -9 5 -5 27.74
    -9 -5 -5 28.48
    9 5 -5 27.41
    9 -5 5 26.74
    -9 -5 -5 25.72
    -9 5 5 24.55
    9 -5 -6 1.13
    -9 -5 6 1.36
    -9 5 -6 1.25
    9 5 6 1.19
    9 5 -6 1
    -9 -5 -6 0.66
    9 -5 6 1.09
    -9 5 6 0.77
    -9 -5 -6 1.44
    9 5 7 0.47
    -9 -5 7 0.35
    -9 5 -7 0.07
    9 -5 -7 0.34
    9 5 -7 -0.13
    9 -5 7 -0.25
    -9 5 7 0.45
    -9 -5 -7 0.25
    9 6 0 19.09
    -9 -6 0 18.99
    9 -6 0 18.61
    -9 6 0 19.22
    9 6 1 9.69
    -9 6 -1 10.23
    -9 -6 1 9.85
    9 -6 -1 8.71
    9 -6 -1 8.76
    -9 6 1 10.37
    9 -6 1 8.55
    9 6 -1 8.58
    -9 -6 -1 8.83
    9 6 2 13.3
    -9 6 -2 14.98
    9 -6 -2 14.63
    -9 -6 2 14.46
    9 -6 -2 14.73
    9 -6 2 15.28
    -9 6 2 13.65
    -9 -6 -2 14.27
    9 6 -2 13.43
    -9 6 -3 4.21
    -9 -6 3 4.35
    9 6 3 4.22
    9 -6 -3 3.72
    -9 -6 3 3.59
    9 6 -3 4.22
    9 -6 3 4.13
    -9 6 3 4.78
    -9 -6 -3 4.63
    9 -6 -4 4.37
    -9 6 -4 4.48
    -9 -6 4 3.31
    -9 -6 -4 2.1
    9 6 -4 2.85
    9 -6 4 2.47
    -9 6 4 2.22
    -9 6 -5 6.28
    9 -6 -5 4.92
    -9 -6 5 6.85
    -9 -6 -5 6.59
    9 6 -5 7.21
    -9 6 5 5.73
    9 -6 5 5.68
    -9 6 -6 1.54
    -9 -6 6 1.5
    9 -6 -6 1.53
    9 -6 6 1.26
    -9 -6 -6 2.48
    -9 6 6 2.44
    9 6 -6 1.4
    9 -6 -7 5.52
    9 6 7 4.78
    -9 -6 7 4.82
    -9 6 -7 4.7
    9 6 -7 3.36
    -9 6 7 4.77
    9 -6 7 4.02
    -9 -7 0 0.07
    9 7 0 -0.12
    -9 7 0 0.45
    9 -7 0 -0.16
    -9 7 -1 7.14
    9 7 1 5.32
    9 -7 -1 6.56
    -9 -7 1 6.5
    9 -7 -1 6.79
    -9 7 1 6.97
    9 7 -1 8.29
    -9 -7 -1 6.79
    9 -7 1 6.6
    -9 -7 2 3.02
    9 7 2 2.79
    -9 7 -2 2.19
    9 -7 -2 2.7
    9 -7 -2 1.57
    9 -7 2 2.65
    -9 -7 -2 2.7
    -9 7 2 2.2
    9 7 -2 2.3
    -9 -7 3 0.56
    9 7 3 0.77
    -9 7 -3 0.41
    9 -7 -3 0.38
    9 7 -3 0.64
    -9 7 3 1.04
    -9 -7 -3 0.99
    9 -7 3 0.77
    9 -7 -4 16.69
    9 7 4 14.63
    -9 7 -4 17.33
    -9 7 4 19.53
    -9 -7 -4 21.44
    9 -7 4 20.22
    9 7 -4 17.26
    -9 7 -5 7.95
    9 -7 -5 9.25
    9 7 -5 10.33
    -9 7 5 7.66
    -9 -7 -5 10.22
    9 -7 5 7.01
    9 -7 -6 3
    -9 7 -6 3.01
    -9 -7 -6 1.85
    -9 7 6 0.82
    9 -7 6 1.67
    9 7 -6 1.81
    9 -8 0 2.92
    9 8 0 2.06
    -9 -8 0 3.58
    -9 8 0 3
    9 8 1 20.7
    -9 8 -1 22.96
    9 -8 -1 20.72
    -9 -8 1 21.83
    -9 8 1 22.21
    9 -8 1 19.16
    -9 -8 -1 21.41
    9 8 -1 21.66
    9 -8 -2 2.46
    9 8 2 3.96
    -9 -8 2 3.26
    9 -8 -2 3.49
    -9 8 -2 3.33
    -9 -8 -2 1.96
    -9 8 2 3.48
    9 8 -2 3.19
    9 -8 2 3.4
    -9 -8 3 4.65
    9 8 3 5.55
    -9 8 -3 5.8
    9 -8 -3 5.49
    9 8 -3 4.23
    -9 8 3 5.38
    -9 -8 -3 4.59
    9 -8 3 5.41
    9 -8 -4 1.91
    9 8 4 2.6
    -9 8 -4 2.39
    9 -8 4 1.61
    9 8 -4 2.86
    -9 -8 -4 1.21
    -9 8 4 1.72
    -9 8 -5 -0.01
    9 -8 -5 -0.07
    9 8 -5 -0.13
    -9 8 5 0
    9 -8 5 -0.39
    -9 -8 -5 -0.05
    -9 8 -6 6.26
    9 -8 -6 7.87
    9 8 -6 8.32
    -9 -8 -6 9.05
    9 -8 6 6.67
    -9 8 6 6.46
    9 9 0 5.32
    -9 9 0 5.36
    9 -9 0 4.03
    -9 -9 0 4.95
    9 9 1 18.38
    -9 -9 1 20.11
    -9 9 -1 20.98
    9 -9 -1 18.71
    9 9 -1 20.94
    9 -9 1 23.18
    -9 -9 -1 21.92
    -9 9 1 20.84
    9 -9 -2 5.66
    9 9 2 6.8
    9 -9 -2 6.79
    -9 9 -2 5.22
    -9 -9 2 6.95
    -9 -9 -2 5.58
    -9 9 2 6.17
    9 9 -2 6.96
    9 -9 2 7.5
    9 9 3 4.16
    -9 -9 3 8.22
    9 -9 -3 3.91
    -9 9 -3 5.72
    9 9 -3 6.51
    9 -9 3 6.5
    -9 9 3 4.93
    -9 -9 -3 7.78
    9 -9 -4 7.08
    -9 9 -4 6.83
    9 9 4 4.36
    9 9 -4 5.74
    -9 -9 -4 7.19
    9 -9 4 7.72
    -9 9 4 6.48
    -9 9 -5 1.88
    9 -9 -5 1.23
    -9 9 5 1.8
    -9 -9 -5 2.32
    9 9 -5 1.01
    9 -9 5 1.91
    -9 -10 0 54.93
    -9 10 0 60.07
    9 -10 0 62.61
    9 10 0 59.69
    9 10 1 3.52
    -9 -10 1 3.96
    -9 10 -1 3.04
    9 -10 -1 3.41
    -9 -10 -1 5.05
    9 10 -1 2.5
    9 -10 1 4.31
    -9 10 1 3.72
    -9 10 -2 11.19
    -9 -10 2 12.42
    9 -10 -2 10.17
    9 10 2 11.08
    9 -10 2 10.09
    9 10 -2 7.5
    -9 -10 -2 10.95
    -9 10 2 10.39
    -9 -10 3 1.7
    9 10 3 2.07
    -9 10 -3 1.77
    9 -10 -3 2.05
    9 -10 3 1.12
    -9 10 3 2.61
    -9 -10 -3 2.48
    9 10 -3 2.09
    9 -10 -4 4.05
    -9 10 -4 3.08
    9 10 4 4.21
    -9 -10 -4 3.79
    9 10 -4 3.75
    9 -10 4 4.32
    -9 10 4 3.49
    -9 10 -5 0.98
    9 -10 -5 1.16
    9 10 5 0.73
    9 -10 5 1.03
    9 10 -5 0.55
    -9 10 5 1.63
    -9 -10 -5 0.72
    9 11 0 10.56
    -9 -11 0 8.74
    9 -11 0 12.85
    9 11 1 5.95
    9 -11 -1 5.33
    -9 -11 1 6.98
    9 11 -1 4.9
    -9 -11 -1 5.55
    9 -11 1 6.61
    9 11 2 5.8
    -9 -11 2 5.31
    -9 11 -2 6.46
    9 -11 2 4.58
    -9 -11 -2 5.58
    9 11 -2 3.68
    9 -11 -3 7.7
    -9 -11 3 7.9
    -9 11 -3 7.29
    9 11 3 7.13
    -9 -11 -3 7.14
    9 -11 3 8.09
    9 11 -3 6.97
    9 11 4 1.21
    9 -11 -4 1.71
    -9 11 -4 2.01
    9 11 -4 1.92
    9 -11 4 1.94
    -9 -11 -4 1.05
    9 12 0 -0.1
    -9 -12 0 -0.01
    9 -12 0 0.2
    9 -12 -1 1.77
    -9 -12 1 2.38
    9 12 1 2.14
    9 -12 1 1.65
    9 12 -1 1.67
    -9 -12 -1 2.74
    9 12 2 6.98
    -9 -12 2 8.57
    9 12 -2 6.74
    9 -12 2 6.06
    -9 -12 -2 6.83
    -9 -12 3 0.29
    9 12 3 1.14
    9 -12 -3 0.67
    -9 -12 -3 0.48
    9 12 -3 0.73
    9 -12 3 1.12
    -9 -13 0 13.03
    9 13 0 9.91
    9 -13 0 11.99
    -9 -13 1 6.26
    9 13 1 8.33
    9 -13 -1 7.52
    -9 -13 -1 6.38
    9 13 -1 6.75
    9 -13 1 5.52
    -10 0 0 44.26
    -10 0 0 44.59
    10 0 0 46.89
    10 0 0 45.83
    -10 0 1 10.54
    -10 0 -1 11.42
    -10 0 1 11.8
    10 0 -1 11.5
    10 0 1 11.2
    -10 0 -1 11.3
    10 0 -1 10.12
    10 0 2 53.37
    10 0 -2 49.34
    10 0 -2 52.41
    -10 0 -2 52.92
    -10 0 2 51.84
    -10 0 -2 47.83
    -10 0 2 53.64
    -10 0 -3 1.35
    10 0 -3 1.11
    -10 0 3 1.25
    -10 0 -3 0.63
    10 0 3 2.24
    -10 0 -4 30.05
    10 0 -4 29.11
    -10 0 4 28.61
    -10 0 -4 28.2
    10 0 4 29.14
    -10 0 -5 4.75
    10 0 -5 5.76
    10 0 5 5.49
    -10 0 5 6.83
    -10 0 6 6.41
    10 0 6 7.27
    -10 0 -6 6.53
    10 0 -6 7.7
    10 0 7 0.98
    -10 0 7 0.78
    10 0 -7 1.86
    -10 0 -7 1.12
    10 -1 0 9.83
    -10 1 0 10.73
    10 1 0 11.13
    -10 1 0 10.38
    10 1 0 9.78
    10 -1 0 10.56
    -10 -1 0 10.09
    -10 -1 0 10.87
    -10 1 -1 57.7
    10 -1 -1 55.68
    -10 1 -1 58.18
    10 -1 -1 57.45
    -10 -1 1 54.43
    10 1 1 57.11
    10 1 1 53.04
    -10 -1 1 56.91
    10 1 -1 54.52
    -10 1 1 57.84
    -10 -1 -1 56.42
    10 -1 1 58.18
    -10 -1 -1 55.37
    10 1 -1 54.1
    -10 1 -2 25.03
    10 1 2 23.73
    -10 -1 2 23.24
    10 -1 -2 25.74
    -10 -1 2 23.62
    10 -1 -2 23.71
    -10 1 -2 24.35
    10 1 -2 24.51
    -10 -1 -2 22.05
    10 -1 2 24.41
    -10 -1 -2 25.38
    10 1 -2 24.5
    -10 1 2 22.77
    -10 1 -3 9.38
    -10 -1 3 8.51
    10 -1 -3 10.28
    10 1 3 8.08
    10 1 -3 10.11
    -10 -1 -3 9.11
    -10 1 3 8.46
    10 -1 3 8.44
    -10 -1 -3 8.83
    10 1 4 3.85
    10 -1 -4 2.3
    -10 1 -4 3.61
    -10 -1 4 2.5
    10 1 -4 2.34
    -10 1 4 3.61
    -10 -1 -4 3.44
    10 -1 4 2.36
    -10 -1 -4 2.77
    -10 1 -5 21.99
    10 1 5 24.04
    10 -1 -5 22.63
    -10 -1 5 22.71
    -10 -1 -5 25.83
    10 -1 5 22.44
    10 1 -5 20.36
    -10 1 5 21.79
    -10 -1 -5 21.23
    10 1 6 4.09
    -10 -1 6 4.9
    -10 1 -6 4
    10 -1 -6 3.38
    -10 1 6 4.94
    10 -1 6 3.58
    10 1 -6 3.62
    -10 -1 -6 3.92
    -10 -1 -6 4.55
    10 -1 -7 6.86
    -10 1 -7 8.37
    10 1 7 5.99
    -10 -1 7 6.49
    10 1 -7 6.34
    -10 1 7 8.29
    10 -1 7 6.62
    -10 -1 -7 6.87
    10 -2 0 28.4
    -10 -2 0 29.88
    -10 -2 0 28.93
    10 2 0 26.94
    10 -2 0 26.72
    -10 2 0 24.04
    -10 -2 1 7.6
    -10 2 -1 7.02
    10 -2 -1 7.57
    10 2 1 8.53
    -10 -2 1 6.96
    10 -2 -1 7.85
    10 2 -1 6.59
    -10 -2 -1 7.96
    -10 2 1 7.24
    -10 -2 -1 7.31
    10 -2 1 7.98
    10 -2 -2 37.71
    -10 -2 2 37.23
    -10 2 -2 37.17
    10 -2 -2 35.6
    -10 -2 2 36.45
    -10 -2 -2 34.31
    -10 2 2 40.64
    -10 -2 -2 37.23
    10 2 -2 35.76
    10 -2 2 34.79
    -10 -2 3 17.52
    -10 2 -3 16.24
    10 -2 -3 15.43
    10 2 3 17.16
    10 -2 3 16.14
    -10 -2 -3 16.75
    10 2 -3 16.07
    -10 -2 -3 14.55
    -10 2 3 15.6
    -10 -2 4 39.42
    10 -2 -4 43.58
    -10 2 -4 39.04
    10 2 4 39.71
    -10 -2 -4 37.7
    -10 -2 -4 46.45
    10 2 -4 45.7
    -10 2 4 41.5
    -10 -2 5 8.2
    10 2 5 7.75
    -10 2 -5 9.5
    10 -2 -5 9.52
    10 -2 5 8.6
    -10 2 5 8.49
    -10 -2 -5 9.07
    10 2 -5 8.68
    -10 -2 -5 7.63
    -10 -2 6 13.54
    10 -2 -6 14.98
    -10 2 -6 11.7
    10 2 6 15.32
    10 2 -6 13.78
    -10 2 6 16.55
    10 -2 6 14.68
    -10 -2 -6 15.89
    -10 -2 -6 13.98
    -10 -2 7 1.66
    -10 2 -7 1.91
    10 2 7 2.31
    10 -2 -7 1.27
    10 -2 7 1.69
    -10 -2 -7 0.99
    10 2 -7 1.81
    -10 2 7 1.26
    -10 -2 -7 2.48
    -10 -3 0 6.59
    -10 -3 0 8.43
    10 3 0 8.12
    -10 3 0 8.36
    10 -3 0 7.31
    10 -3 -1 16.75
    10 -3 -1 16.93
    -10 -3 1 17.91
    -10 -3 1 20.22
    10 3 1 18.38
    -10 3 -1 18.35
    -10 -3 -1 21.06
    -10 3 1 19.97
    -10 -3 -1 16.21
    10 -3 1 18.47
    10 3 -1 18.31
    10 -3 -2 5.68
    10 -3 -2 5.45
    -10 -3 2 4.77
    10 3 2 4.29
    -10 3 -2 5.92
    -10 -3 2 5.05
    10 -3 2 5.92
    -10 -3 -2 4.6
    -10 3 2 4.8
    -10 -3 -2 5.2
    10 3 -2 5.51
    -10 3 -3 44.02
    -10 -3 3 38.88
    10 -3 -3 43.56
    10 -3 3 44.25
    -10 -3 -3 39.55
    -10 3 3 42.51
    10 3 -3 42.52
    -10 -3 -3 45.83
    10 -3 -4 23.62
    -10 -3 4 23.01
    -10 3 -4 22.41
    10 3 4 25.3
    -10 3 4 25.78
    10 -3 4 22.38
    -10 -3 -4 24.78
    -10 -3 -4 26.57
    10 3 -4 24.48
    10 -3 -5 1.39
    -10 -3 5 2.17
    10 3 5 1.19
    -10 3 -5 1.66
    10 3 -5 1.04
    -10 -3 -5 1.43
    -10 3 5 1.84
    -10 -3 -5 1.55
    10 -3 5 2.08
    -10 -3 6 2.48
    10 3 6 2.8
    10 -3 -6 2.44
    -10 3 -6 2.3
    -10 -3 -6 3.12
    10 3 -6 3.8
    -10 3 6 2.71
    10 -3 6 2
    -10 -3 -6 3.09
    10 -3 -7 9.83
    -10 -3 7 9.64
    10 3 7 10.36
    -10 3 -7 9.79
    -10 -3 -7 9.5
    -10 -3 -7 8.46
    10 3 -7 9.99
    -10 3 7 11.11
    10 -4 0 16.14
    -10 4 0 14.18
    -10 -4 0 14.05
    10 4 0 16.5
    -10 -4 0 15.45
    -10 -4 1 1.08
    10 -4 -1 0.35
    -10 -4 1 0.66
    10 4 1 0.78
    10 -4 -1 0.7
    -10 4 -1 0.42
    -10 4 1 0.64
    10 4 -1 0.29
    -10 -4 -1 0.68
    10 -4 1 0.83
    -10 -4 -1 0.85
    10 -4 -2 13.36
    10 4 2 13.38
    -10 4 -2 13.24
    -10 -4 2 12.61
    10 -4 -2 12.62
    -10 -4 2 10.61
    10 4 -2 11.91
    -10 -4 -2 12.61
    -10 -4 -2 9.26
    10 -4 2 13.32
    -10 4 2 12.21
    -10 4 -3 12.28
    -10 -4 3 9.99
    10 -4 -3 10.3
    10 -4 3 12.4
    10 4 -3 10.96
    -10 -4 -3 12.21
    -10 -4 -3 11.93
    -10 4 3 11.39
    -10 4 -4 4.89
    10 -4 -4 5.85
    -10 -4 4 4.98
    10 -4 4 4.56
    -10 4 4 3.77
    10 4 -4 4.5
    -10 -4 -4 4.98
    -10 -4 -4 3.85
    10 4 5 4.49
    -10 -4 5 4.66
    10 -4 -5 4.32
    -10 4 -5 3.64
    -10 -4 -5 5.43
    10 -4 5 4.96
    -10 4 5 3.65
    -10 -4 -5 4.96
    10 4 -5 6.35
    -10 -4 6 2.94
    -10 4 -6 3.39
    10 -4 -6 2.55
    10 4 6 2.26
    10 -4 6 3.1
    -10 4 6 3.08
    -10 -4 -6 3.35
    10 4 -6 2.78
    -10 -4 -6 1.88
    10 4 7 5.82
    -10 -4 7 5.57
    -10 4 -7 6.46
    10 -4 -7 5.67
    -10 -4 -7 6.18
    -10 4 7 6.2
    10 4 -7 6.87
    -10 -4 -7 6.09
    10 -4 7 5.22
    10 -5 0 1.08
    10 5 0 1.41
    -10 -5 0 1.32
    -10 -5 0 0.58
    -10 5 0 1.34
    -10 -5 1 0.19
    10 5 1 0.14
    -10 5 -1 -0.19
    10 -5 -1 0.46
    10 -5 -1 0.33
    -10 -5 1 0.22
    -10 -5 -1 0.15
    -10 -5 -1 0.28
    10 -5 1 0.35
    10 5 -1 0.1
    -10 5 1 0.32
    10 -5 -2 17.58
    -10 -5 2 16.92
    10 -5 -2 15.93
    -10 5 -2 16.64
    10 5 2 15.37
    -10 -5 2 16.89
    10 5 -2 16.74
    -10 5 2 14.87
    -10 -5 -2 17.21
    -10 -5 -2 17.29
    10 -5 2 17.12
    10 -5 -3 4.88
    -10 -5 3 5.27
    -10 5 -3 5.5
    -10 5 3 3.98
    10 -5 3 5.68
    -10 -5 -3 3.65
    -10 -5 -3 4.96
    10 5 -3 5.88
    -10 5 -4 7.55
    10 -5 -4 5.76
    -10 -5 4 6.57
    -10 5 4 6.69
    -10 -5 -4 4.26
    10 5 -4 6.05
    10 -5 4 5.32
    -10 -5 -4 5.32
    10 -5 -5 13.35
    -10 -5 5 15.47
    -10 5 -5 14.95
    10 5 -5 14.24
    -10 -5 -5 12.69
    -10 -5 -5 13.37
    10 -5 5 13.32
    -10 5 5 14.59
    -10 -5 6 3.27
    -10 5 -6 1.53
    10 5 6 2.42
    10 -5 -6 2.65
    -10 5 6 2.01
    10 5 -6 2.38
    -10 -5 -6 2.85
    10 -5 6 2.85
    -10 5 -7 7.35
    -10 -5 7 5.1
    10 5 7 4.84
    10 -5 -7 3.83
    -10 -5 -7 3.17
    10 -5 7 4.9
    10 5 -7 4.1
    -10 5 7 6.03
    10 -6 0 18.14
    -10 -6 0 15.44
    10 6 0 17.21
    -10 6 0 14.11
    -10 6 -1 0.69
    -10 -6 1 0.84
    10 -6 -1 1.75
    10 6 1 0.95
    -10 6 1 1.33
    10 6 -1 1.35
    -10 -6 -1 0.81
    10 -6 1 1.04
    10 6 2 16.68
    -10 6 -2 16.39
    10 -6 -2 16.62
    10 -6 -2 15.84
    -10 -6 2 17.83
    10 -6 2 17.62
    -10 -6 -2 16.42
    10 6 -2 19.55
    -10 6 2 17.95
    -10 6 -3 0.6
    10 6 3 0.51
    10 -6 -3 0.34
    -10 -6 -3 0.42
    10 6 -3 0.19
    -10 6 3 0.6
    10 -6 3 0.22
    -10 6 -4 0.57
    10 -6 -4 0.43
    -10 -6 -4 0.43
    10 -6 4 -0.04
    -10 6 4 0.29
    10 6 -4 -0.02
    10 -6 -5 4.09
    -10 6 -5 4.35
    -10 -6 5 3.68
    -10 6 5 3.97
    10 6 -5 5.33
    -10 -6 -5 3.84
    10 -6 5 3.18
    -10 6 -6 4.53
    10 -6 -6 4.06
    -10 6 6 4.71
    -10 -6 -6 3.75
    10 -6 6 3.24
    10 6 -6 4.13
    10 7 0 0.11
    10 -7 0 -0.4
    -10 7 0 0.02
    -10 -7 0 -0.01
    10 7 1 9.86
    10 -7 -1 9.47
    -10 7 -1 10.13
    -10 -7 1 8.83
    -10 7 1 9.74
    10 7 -1 9.08
    -10 -7 -1 10.07
    10 -7 1 10.59
    10 7 2 4.12
    -10 7 -2 3.6
    10 -7 -2 3.63
    -10 -7 2 3.59
    10 7 -2 3.31
    -10 -7 -2 3.94
    -10 7 2 3.03
    10 -7 2 4.9
    10 7 3 8.76
    10 -7 -3 10.1
    -10 7 -3 8.84
    10 -7 3 9.7
    -10 7 3 9.94
    -10 -7 -3 9.48
    10 7 -3 8.78
    -10 7 -4 3.26
    10 -7 -4 3.49
    -10 7 4 3.81
    10 -7 4 3.05
    10 7 -4 4.44
    -10 -7 -4 1.36
    10 -7 -5 1.63
    -10 7 -5 0.64
    -10 7 5 2.83
    10 7 -5 1.79
    -10 -7 -5 0.62
    10 -7 5 1.8
    10 -7 -6 1.35
    -10 7 -6 0.72
    -10 7 6 0.33
    -10 -7 -6 0.94
    10 7 -6 1.41
    10 -7 6 0.48
    10 8 0 5.33
    -10 8 0 6.16
    10 -8 0 6.7
    -10 -8 0 5.93
    10 -8 -1 1.71
    -10 8 -1 3.13
    -10 -8 1 2.78
    10 8 1 2.65
    10 8 -1 3.48
    -10 -8 -1 3.32
    10 -8 1 2.73
    -10 8 1 3.13
    10 8 2 0.04
    10 -8 -2 0.07
    -10 -8 2 -0.16
    -10 8 -2 -0.23
    -10 -8 -2 -0.3
    -10 8 2 -0.14
    10 8 -2 0.2
    10 -8 2 -0.35
    10 -8 -3 0.76
    10 8 3 0.44
    -10 -8 3 0.51
    -10 8 -3 0.23
    10 8 -3 0.78
    -10 8 3 0.43
    10 -8 3 0.51
    -10 -8 -3 0.33
    -10 8 -4 0.97
    10 -8 -4 1.01
    10 -8 4 0.58
    10 8 -4 0.85
    -10 -8 -4 0.81
    -10 8 4 0.73
    -10 8 -5 2.09
    10 -8 -5 2.28
    10 8 -5 2.72
    -10 8 5 2.53
    -10 -8 -5 2.43
    10 -8 5 3.05
    10 9 0 0.55
    10 -9 0 1.11
    -10 -9 0 0.88
    -10 9 0 1.36
    -10 9 -1 2.04
    10 9 1 2.94
    10 -9 -1 3.39
    -10 -9 1 2.29
    -10 9 1 3.44
    10 9 -1 2.82
    -10 -9 -1 3.04
    10 -9 1 3.44
    -10 9 -2 0.27
    -10 -9 2 0.7
    10 9 2 1.05
    -10 9 2 0.5
    -10 -9 -2 1.51
    10 -9 2 0.57
    10 9 -2 0.45
    10 9 3 1.51
    -10 -9 3 1.28
    10 -9 -3 0.82
    -10 9 -3 1.8
    -10 -9 -3 2.01
    10 -9 3 1.32
    10 9 -3 1.07
    -10 9 3 1.9
    10 -9 -4 0.71
    -10 9 -4 0.39
    10 9 4 1.16
    10 -9 4 0.71
    10 9 -4 0.56
    -10 9 4 0.86
    -10 -9 -4 0.95
    10 -9 -5 0.26
    -10 9 -5 -0.06
    -10 9 5 0.62
    10 -9 5 0.07
    10 9 -5 0.49
    -10 -9 -5 -0.14
    10 -10 0 3.13
    10 10 0 1.8
    -10 10 0 1.83
    -10 -10 0 1.97
    10 10 1 3
    -10 -10 1 2.18
    -10 10 -1 2.31
    10 -10 -1 2.33
    -10 10 1 2.01
    10 10 -1 2.67
    10 -10 1 2.86
    -10 -10 -1 3.72
    10 10 2 5.04
    -10 -10 2 4.25
    -10 10 -2 3.5
    -10 10 2 5.17
    -10 -10 -2 3.95
    10 -10 2 4.01
    10 10 -2 3.77
    -10 10 -3 3.15
    10 -10 -3 4.32
    10 10 3 2.9
    -10 -10 3 4.56
    10 10 -3 3.13
    10 -10 3 2.82
    -10 -10 -3 2.9
    -10 10 3 2.92
    10 -10 -4 2.51
    10 10 4 1.88
    -10 10 -4 1.61
    10 -10 4 2.6
    -10 -10 -4 2.12
    10 10 -4 1.66
    -10 10 4 1.33
    -10 11 0 0.53
    -10 -11 0 -0.02
    10 11 0 0.1
    10 -11 0 1.12
    -10 11 -1 0.31
    10 11 1 0.02
    10 -11 -1 0.53
    -10 -11 1 -0.02
    10 -11 1 -0.21
    10 11 -1 -0.29
    -10 -11 -1 -0.06
    -10 -11 2 1.52
    10 11 2 0.69
    -10 11 -2 1.45
    10 -11 2 0.57
    10 11 -2 1.49
    -10 -11 -2 1.1
    10 11 3 1.04
    10 -11 -3 1.44
    -10 11 -3 1.69
    -10 -11 3 0.81
    10 -11 3 0.73
    -10 -11 -3 0.88
    10 11 -3 1.36
    10 -12 0 0.23
    -10 -12 0 -0.17
    10 12 0 0.17
    -10 -12 1 0.4
    10 -12 -1 0.25
    10 12 1 0.36
    -10 -12 -1 -0.21
    10 12 -1 -0.21
    10 -12 1 -0.05
    10 12 2 5.29
    -10 -12 2 5.46
    -10 -12 -2 5.47
    10 -12 2 5.63
    10 12 -2 4.63
    -11 0 0 0.01
    11 0 0 -0.02
    11 0 0 0.28
    -11 0 0 0.06
    -11 0 -1 -0.09
    -11 0 1 0.04
    11 0 -1 -0.07
    11 0 -1 0.25
    -11 0 -1 -0.01
    -11 0 1 -0.2
    11 0 1 0.1
    11 0 -2 0.09
    11 0 -2 0.08
    -11 0 -2 0.05
    -11 0 2 -0.03
    -11 0 -2 -0.07
    11 0 2 -0.02
    -11 0 -3 0.01
    11 0 -3 0.28
    -11 0 3 0.12
    11 0 3 -0.08
    -11 0 -3 0.09
    11 0 4 -0.01
    -11 0 -4 -0.16
    11 0 -4 -0.01
    -11 0 -4 -0.4
    -11 0 4 -0.1
    -11 0 5 0.09
    -11 0 -5 -0.04
    11 0 -5 0
    11 0 5 0.12
    11 0 -6 0.24
    -11 0 6 0.09
    11 0 6 -0.05
    -11 0 -6 -0.05
    11 0 7 -0.12
    11 0 -7 -0.02
    -11 0 -7 -0.52
    -11 0 7 0.08
    -11 -1 0 -0.12
    -11 -1 0 0.01
    11 1 0 -0.06
    -11 1 0 -0.13
    11 1 0 0.03
    11 -1 0 0.12
    11 1 1 15.55
    -11 1 -1 16.07
    11 -1 -1 16.02
    -11 -1 1 14.18
    11 -1 -1 15.94
    -11 -1 1 14.28
    -11 1 -1 16.55
    11 -1 1 14.49
    -11 1 1 14.62
    -11 -1 -1 16.26
    -11 -1 -1 16.18
    11 1 -1 15.18
    11 1 -1 14.76
    -11 1 -2 3.38
    11 -1 -2 3.94
    11 1 2 3.82
    -11 -1 2 3.66
    11 -1 -2 4.13
    -11 -1 -2 3.8
    -11 1 2 3.52
    11 1 -2 2.71
    -11 -1 -2 3.6
    11 -1 2 3.19
    11 1 -2 4.34
    11 -1 -3 3.69
    -11 1 -3 1.81
    -11 -1 3 2.28
    11 1 3 2.55
    11 1 -3 2.54
    -11 1 3 1.54
    11 -1 3 2.13
    -11 -1 -3 2.08
    -11 -1 -3 2.55
    11 -1 -4 6.02
    11 1 4 6.82
    -11 1 -4 6
    -11 -1 4 6.71
    -11 1 4 5.39
    -11 -1 -4 5.54
    11 1 -4 5.39
    11 -1 4 6.15
    -11 -1 -4 4.64
    11 -1 -5 1.06
    -11 -1 5 0.96
    11 1 5 0.82
    -11 1 -5 1.15
    -11 -1 -5 1.46
    -11 1 5 0.51
    11 1 -5 1.21
    11 -1 5 0.87
    -11 -1 -5 0.65
    -11 -1 6 0.11
    11 1 6 0.01
    11 -1 -6 0.54
    -11 1 -6 0.11
    11 1 -6 0.26
    -11 1 6 -0.13
    -11 -1 -6 0.23
    11 -1 6 0.05
    -11 1 -7 0.7
    -11 -1 7 0.73
    11 1 7 0.7
    11 -1 -7 0.34
    11 1 -7 0.01
    -11 -1 -7 -0.03
    11 -1 7 0.51
    -11 1 7 0.53
    -11 -2 0 27.49
    11 2 0 29.55
    -11 2 0 26.84
    -11 -2 0 28.16
    11 -2 0 29.44
    11 -2 -1 15.84
    11 -2 -1 16.61
    -11 2 -1 15.77
    11 2 1 15.31
    -11 -2 1 15.6
    -11 -2 1 14.61
    -11 -2 -1 15.43
    -11 -2 -1 15.19
    11 -2 1 15.71
    -11 2 1 19.21
    11 2 -1 14.58
    -11 -2 2 18.27
    11 2 2 20.78
    -11 -2 2 17.03
    11 -2 -2 19.5
    11 -2 -2 18.02
    -11 2 -2 18.37
    -11 -2 -2 19.47
    11 -2 2 17.09
    11 2 -2 16.93
    -11 2 2 19.43
    -11 -2 -2 18.74
    11 -2 -3 9.06
    -11 -2 3 11.72
    -11 2 -3 11.74
    11 2 3 9.12
    -11 2 3 9.6
    11 2 -3 10.73
    -11 -2 -3 10.17
    11 -2 3 9.75
    -11 -2 -3 10.57
    -11 -2 4 0.52
    11 2 4 0.65
    11 -2 -4 0.65
    -11 2 -4 0.41
    -11 -2 -4 -0.21
    11 2 -4 1.3
    -11 2 4 0.85
    11 -2 4 0.78
    -11 -2 -4 0.34
    11 2 5 4.87
    11 -2 -5 5.05
    -11 2 -5 5.75
    -11 -2 5 4.79
    -11 2 5 5.37
    -11 -2 -5 5.37
    11 -2 5 5.44
    -11 -2 -5 7.02
    11 2 -5 4.16
    -11 2 -6 1.67
    -11 -2 6 2.23
    11 2 6 2.19
    11 -2 -6 2.85
    -11 2 6 2.2
    11 -2 6 1.73
    -11 -2 -6 2.5
    11 2 -6 1.53
    -11 -2 -6 2.93
    -11 -2 7 3.64
    11 2 7 2.59
    -11 2 -7 2.39
    11 -2 -7 2.75
    -11 2 7 3.47
    11 -2 7 3.62
    11 2 -7 2.83
    -11 -2 -7 2.94
    -11 -3 0 0
    11 -3 0 0.08
    11 3 0 0.14
    -11 -3 0 -0.17
    -11 3 0 0.08
    11 -3 -1 2.9
    11 3 1 3.96
    -11 -3 1 3.48
    -11 3 -1 3.52
    11 -3 -1 4.1
    -11 -3 1 3.47
    -11 3 1 3.3
    11 -3 1 3.43
    11 3 -1 4.46
    -11 -3 -1 3.16
    -11 -3 -1 4.4
    11 -3 -2 4.11
    -11 3 -2 7.1
    -11 -3 2 6.21
    -11 -3 2 5.01
    -11 -3 -2 4.88
    -11 -3 -2 5.34
    11 3 -2 5.91
    -11 3 2 5.66
    11 -3 2 5.87
    11 -3 -3 5.5
    -11 -3 3 6.12
    -11 3 -3 4.84
    -11 -3 -3 5.48
    -11 -3 -3 7.37
    -11 3 3 6.81
    11 3 -3 7.03
    11 -3 3 6.15
    -11 3 -4 8.59
    -11 -3 4 11.22
    11 3 4 12.58
    11 -3 -4 13.29
    -11 3 4 11.58
    -11 -3 -4 12.98
    -11 -3 -4 10.43
    11 -3 4 12.7
    11 3 -4 10.49
    11 3 5 2.78
    -11 3 -5 2.89
    11 -3 -5 2.13
    -11 -3 5 1.63
    11 -3 5 2.25
    -11 3 5 2.35
    -11 -3 -5 3.83
    11 3 -5 2.81
    -11 -3 -5 2.88
    -11 3 -6 3.73
    11 -3 -6 3.59
    11 3 6 2.99
    -11 -3 6 3.99
    -11 -3 -6 6.26
    -11 3 6 4.83
    11 -3 6 4.11
    11 3 -6 3.48
    -11 -3 -6 4.74
    11 -3 -7 5.34
    11 3 7 5.72
    -11 3 -7 6.33
    -11 -3 7 5.45
    -11 -3 -7 5.05
    11 3 -7 5.87
    11 -3 7 5.8
    -11 3 7 6.99
    -11 -3 -7 5.1
    11 -4 0 3.76
    -11 4 0 2.99
    -11 -4 0 3.5
    -11 -4 0 3.05
    11 4 0 3.13
    11 4 1 3.4
    -11 4 -1 3.46
    -11 -4 1 2.7
    -11 -4 1 2.69
    11 -4 -1 2.2
    -11 4 1 2.69
    -11 -4 -1 3.08
    11 -4 1 3.46
    11 4 -1 2.77
    -11 -4 -1 2.88
    -11 -4 2 2.13
    -11 -4 2 1.64
    -11 4 -2 0.73
    11 -4 -2 2.06
    -11 4 2 2.17
    11 -4 2 2.1
    -11 -4 -2 1.87
    -11 -4 -2 0.9
    11 4 -2 2.22
    -11 -4 3 2.75
    11 -4 -3 2.91
    -11 4 -3 2.21
    11 -4 3 2.87
    -11 4 3 3.18
    -11 -4 -3 3.27
    -11 -4 -3 3.45
    11 4 -3 3.32
    11 -4 -4 4.64
    -11 4 -4 4.81
    -11 -4 4 5.56
    -11 -4 -4 7.64
    -11 -4 -4 4.81
    -11 4 4 6.05
    11 4 -4 5.51
    11 -4 4 5.4
    11 -4 -5 5.48
    11 4 5 4.68
    -11 -4 5 5.8
    -11 4 -5 3.99
    -11 -4 -5 5.33
    11 4 -5 5.79
    -11 4 5 5.42
    -11 -4 -5 5.75
    11 -4 5 4.07
    11 -4 -6 0.28
    11 4 6 1.17
    -11 4 -6 1.03
    -11 -4 6 1.5
    11 4 -6 1.3
    -11 -4 -6 1.17
    11 -4 6 0.67
    -11 4 6 1.99
    -11 -4 -6 1.28
    -11 5 0 0.28
    11 -5 0 0.36
    11 5 0 0.54
    -11 -5 0 0.33
    -11 -5 0 0.22
    -11 5 -1 0.9
    11 5 1 1.54
    -11 -5 1 0.8
    11 -5 -1 0.81
    -11 -5 1 1.13
    -11 -5 -1 0.97
    11 5 -1 1.19
    11 -5 1 0.6
    -11 5 1 1.16
    -11 -5 -1 0.84
    11 5 2 4.28
    -11 -5 2 3.03
    11 -5 -2 3.64
    -11 -5 2 4.09
    -11 5 -2 3.06
    -11 -5 -2 3.59
    -11 5 2 4.12
    11 5 -2 3.45
    11 -5 2 2.89
    -11 -5 -2 4.51
    -11 -5 3 6
    11 -5 -3 5.67
    -11 5 -3 7.85
    -11 -5 -3 7.91
    -11 5 3 6.23
    11 5 -3 6.19
    11 -5 3 4.67
    11 -5 -4 0.22
    -11 5 -4 0.57
    -11 -5 4 0.3
    -11 -5 -4 0.55
    11 5 -4 0.31
    11 -5 4 0.32
    -11 5 4 0.82
    -11 -5 5 1.5
    11 -5 -5 0.88
    -11 5 -5 1.29
    11 -5 5 1.01
    11 5 -5 1.55
    -11 -5 -5 0.74
    -11 5 5 0.74
    11 -5 -6 0.4
    -11 -5 6 1.1
    11 5 6 0.85
    -11 5 -6 0.56
    -11 5 6 0.91
    11 5 -6 0.66
    -11 -5 -6 1.84
    11 -5 6 0.58
    11 -6 0 0.66
    -11 -6 0 0.8
    11 6 0 0.87
    -11 6 0 0.81
    -11 6 -1 0.3
    11 6 1 0.27
    11 -6 -1 0.78
    -11 -6 1 0.54
    -11 -6 -1 -0.08
    11 6 -1 0.27
    -11 6 1 -0.08
    11 -6 1 0.42
    -11 6 -2 2.95
    11 6 2 2.53
    -11 -6 2 3.58
    11 -6 -2 3.08
    11 6 -2 4.28
    -11 -6 -2 3.23
    -11 6 2 2.69
    11 -6 2 2.78
    -11 6 -3 2.15
    11 -6 -3 2.39
    -11 -6 -3 1.83
    11 -6 3 2.39
    11 6 -3 2.41
    -11 6 3 2.65
    11 -6 -4 7.66
    -11 6 -4 8.23
    11 6 -4 7.39
    -11 -6 -4 4.4
    11 -6 4 6.34
    -11 6 4 6.15
    11 -6 -5 0.43
    -11 6 -5 1.33
    -11 -6 -5 1.15
    11 -6 5 1.56
    11 6 -5 1.39
    -11 6 5 0.89
    -11 6 -6 2.77
    11 -6 -6 2.5
    11 6 6 2.55
    -11 6 6 2.98
    -11 -6 -6 3.55
    11 -6 6 2.56
    11 6 -6 3.75
    -11 -7 0 2.72
    11 7 0 3.48
    -11 7 0 1.94
    11 -7 0 3.05
    -11 -7 1 0.12
    11 -7 -1 -0.18
    -11 7 -1 -0.11
    11 7 1 0.09
    -11 -7 -1 0.49
    11 -7 1 0.61
    11 7 -1 0.07
    -11 7 1 0.25
    -11 -7 2 2.82
    11 7 2 3.25
    -11 7 -2 3.06
    -11 7 2 3.23
    11 7 -2 2.46
    -11 -7 -2 3.17
    11 -7 2 3.84
    11 -7 -3 7.8
    -11 7 -3 10.61
    11 -7 3 8.85
    11 7 -3 10.61
    -11 7 3 12.83
    -11 -7 -3 11.1
    11 -7 -4 2.27
    -11 7 -4 1.29
    11 7 -4 1.12
    -11 7 4 2.26
    11 -7 4 1.61
    -11 -7 -4 2.68
    -11 7 -5 11.44
    11 -7 -5 9.72
    11 7 -5 10.73
    11 -7 5 12.53
    -11 -7 -5 11.21
    -11 7 5 12.48
    11 -8 0 0.17
    -11 8 0 0.06
    11 8 0 0.21
    -11 -8 0 -0.15
    11 8 1 6.34
    -11 -8 1 3.88
    11 -8 -1 5.25
    -11 8 -1 3.62
    11 -8 1 5.26
    11 8 -1 4.8
    -11 8 1 5.02
    -11 -8 -1 4.7
    11 8 2 4.49
    -11 8 -2 3.48
    -11 -8 2 3.91
    -11 8 2 4.3
    11 -8 2 2.92
    -11 -8 -2 4.73
    11 8 -2 3.96
    11 -8 -3 0.87
    11 8 3 1.47
    -11 8 -3 2.06
    -11 -8 -3 0.92
    -11 8 3 2.58
    11 8 -3 2.39
    11 -8 3 2.11
    11 -8 -4 8.95
    -11 8 -4 8.55
    -11 -8 -4 8.06
    11 -8 4 9.49
    -11 8 4 8.65
    11 8 -4 7.44
    -11 8 -5 1.68
    11 -8 -5 2.14
    11 -8 5 2.32
    11 8 -5 2.99
    -11 -8 -5 2.53
    -11 8 5 2.51
    11 -9 0 0.17
    -11 -9 0 -0.06
    -11 9 0 -0.11
    11 9 0 -0.28
    11 9 1 4.1
    -11 -9 1 2.81
    11 -9 -1 4.19
    -11 9 -1 3.5
    11 -9 1 3.77
    11 9 -1 3.25
    -11 -9 -1 3.67
    -11 9 1 3.08
    11 9 2 0.17
    -11 9 -2 0.26
    -11 -9 2 0.1
    -11 9 2 -0.01
    -11 -9 -2 -0.28
    11 9 -2 0.06
    11 -9 2 -0.11
    -11 9 -3 6.35
    11 -9 -3 7.06
    11 9 3 5.55
    -11 9 3 5.08
    11 -9 3 6.67
    -11 -9 -3 5.68
    11 9 -3 4.63
    -11 9 -4 3.93
    11 -9 -4 5.38
    11 -9 4 3.78
    11 9 -4 5.48
    -11 -9 -4 3.8
    -11 9 4 3.85
    11 -10 0 12.5
    -11 -10 0 10.91
    -11 10 0 12.64
    11 10 0 10.7
    11 -10 -1 1.63
    -11 10 -1 1.76
    -11 -10 1 1.27
    11 10 1 1.21
    -11 10 1 2.66
    11 -10 1 1.56
    11 10 -1 2.38
    -11 -10 -1 2.53
    -11 -10 2 9
    11 10 2 8.88
    -11 10 -2 7
    -11 10 2 7.9
    11 10 -2 6.5
    -11 -10 -2 7.88
    11 -10 2 8.56
    11 10 3 2.25
    -11 10 -3 1.27
    11 10 -3 1.46
    -11 10 3 2.23
    11 -10 3 1.33
    -11 -10 -3 1.05
    -11 10 4 4.1
    -11 -10 -4 3.08
    11 -10 4 6.88
    -11 -11 0 0.51
    11 11 0 1.81
    -11 11 0 1.77
    11 -11 0 0.46
    11 11 1 13.74
    11 -11 -1 10.65
    -11 -11 1 13.16
    -11 11 -1 12.3
    -11 11 1 13.24
    11 11 -1 12.6
    -11 -11 -1 13.02
    11 -11 1 14.12
    -11 -11 2 8.28
    11 11 2 5.12
    -11 11 -2 7.07
    11 11 -2 6.2
    -11 11 2 6.59
    11 -11 2 6.32
    -11 -11 -2 5.84
    -12 0 0 249.39
    12 0 0 244.28
    -12 0 0 244.51
    -12 0 -1 84.86
    12 0 -1 78.83
    12 0 1 79.89
    -12 0 1 79.03
    -12 0 1 78.02
    -12 0 -1 74.75
    12 0 -1 79.93
    12 0 -2 18.25
    -12 0 2 17.69
    -12 0 -2 20.67
    -12 0 -2 21.59
    12 0 2 19.42
    -12 0 3 55.05
    -12 0 -3 52.75
    12 0 3 49.42
    12 0 -3 57.37
    -12 0 -3 50.71
    12 0 -4 1.75
    -12 0 4 1.01
    -12 0 -4 0.99
    12 0 4 0.47
    -12 0 -4 1.53
    -12 0 5 4.18
    12 0 -5 5.73
    12 0 5 4.2
    -12 0 -5 2.59
    12 0 6 3.23
    -12 0 -6 2.56
    12 0 -6 3.83
    -12 0 6 3.11
    -12 -1 0 44.05
    12 -1 0 42.89
    -12 1 0 43.97
    -12 -1 0 44.52
    12 1 0 41.63
    -12 -1 1 24.39
    12 -1 -1 21.32
    12 -1 -1 22.8
    12 1 1 23.48
    -12 -1 1 21.44
    -12 1 -1 23.39
    12 -1 1 24
    12 1 -1 23.59
    -12 -1 -1 21.13
    -12 1 1 23.38
    -12 -1 -1 24.02
    12 1 -1 24.16
    -12 -1 2 38.58
    12 1 2 40.61
    12 -1 -2 38.07
    -12 1 -2 38.05
    -12 1 2 36.96
    12 -1 2 40.03
    -12 -1 -2 39.2
    12 1 -2 35.32
    -12 -1 -2 38.63
    12 1 -2 35.79
    -12 -1 3 17.44
    12 -1 -3 14.82
    -12 1 -3 18.17
    12 1 3 16.79
    -12 -1 -3 16.12
    -12 -1 -3 16.36
    12 -1 3 16.5
    12 1 -3 17.02
    -12 1 3 14.89
    -12 1 -4 10.77
    -12 -1 4 7.54
    12 1 4 8.71
    12 -1 -4 10.22
    -12 -1 -4 9.48
    -12 1 4 9.42
    12 1 -4 8.46
    12 -1 4 6.43
    -12 -1 -4 9.86
    -12 -1 5 4.4
    -12 1 -5 4.61
    12 -1 -5 4.41
    12 1 5 3.2
    -12 -1 -5 5.19
    -12 -1 -5 4.85
    12 -1 5 4.27
    -12 1 5 4.92
    12 1 -5 2.85
    12 1 6 5.42
    -12 -1 6 5.08
    -12 1 -6 3.85
    12 -1 -6 5.17
    12 1 -6 4.39
    12 -1 6 4.95
    -12 -1 -6 5.13
    -12 1 6 5.82
    -12 -2 0 21
    -12 2 0 21.24
    12 -2 0 22.83
    12 2 0 20.09
    -12 -2 0 20.28
    12 -2 -1 21.29
    -12 -2 1 21.39
    -12 2 -1 21.53
    12 2 1 24.67
    -12 -2 1 22.05
    -12 -2 -1 22.72
    12 -2 1 24.66
    -12 2 1 23.45
    12 2 -1 23.44
    -12 -2 -1 20.13
    12 2 2 36
    -12 2 -2 35.23
    12 -2 -2 35.92
    -12 -2 2 38.31
    -12 2 2 36.16
    -12 -2 -2 42.07
    12 -2 2 34.99
    -12 -2 -2 35.09
    12 2 -2 35.01
    12 -2 -3 9.37
    -12 -2 3 9.1
    -12 2 -3 6.79
    12 2 3 8.21
    -12 2 3 7.42
    12 -2 3 7.75
    12 2 -3 6.52
    -12 -2 -3 6.76
    -12 -2 -3 10.44
    -12 -2 4 4.47
    -12 2 -4 2.97
    12 -2 -4 3.6
    12 2 4 2.64
    12 2 -4 4.53
    -12 -2 -4 3.48
    -12 2 4 2.99
    12 -2 4 3.03
    -12 -2 -4 3.09
    12 2 5 1.69
    12 -2 -5 2.48
    -12 -2 5 1.4
    -12 2 -5 1.44
    -12 2 5 2.06
    12 -2 5 1.23
    -12 -2 -5 2.45
    12 2 -5 2.06
    -12 -2 -5 1.37
    -12 2 -6 3.5
    -12 -2 6 5.18
    12 -2 -6 5.98
    12 2 6 5.06
    12 2 -6 5.37
    -12 2 6 4.77
    12 -2 6 2.81
    -12 -2 -6 5.03
    -12 -2 -6 5.11
    -12 -3 0 19
    -12 -3 0 17.01
    12 3 0 19.22
    12 -3 0 18.09
    -12 3 0 20.21
    12 -3 -1 7
    -12 -3 1 9.17
    -12 3 -1 8.87
    -12 -3 1 8.87
    12 -3 1 9.15
    12 3 -1 9.39
    -12 3 1 10.18
    -12 -3 -1 6.95
    -12 -3 -1 9.18
    12 -3 -2 0.33
    -12 -3 2 0.34
    -12 3 -2 0.47
    -12 3 2 0.23
    -12 -3 -2 0.55
    12 -3 2 0.38
    12 3 -2 0.73
    -12 -3 -2 0.62
    12 -3 -3 6.89
    12 3 3 5.72
    -12 3 -3 4.38
    -12 -3 3 6.91
    12 3 -3 5.2
    12 -3 3 5.62
    -12 -3 -3 6.37
    -12 -3 -3 5.46
    -12 3 3 4.76
    12 3 4 5.49
    -12 -3 4 5.47
    -12 3 -4 4.61
    12 -3 -4 6.27
    12 3 -4 5.34
    12 -3 4 5.47
    -12 -3 -4 5.68
    -12 -3 -4 6
    -12 3 4 7.33
    12 3 5 5.37
    -12 -3 5 5.58
    -12 3 -5 4.12
    12 -3 -5 3.97
    12 -3 5 5.84
    -12 -3 -5 5.63
    12 3 -5 6.37
    -12 3 5 4.51
    -12 -3 -5 4.29
    -12 -3 6 5.38
    -12 3 -6 7.05
    12 3 6 7.05
    12 -3 -6 6.28
    -12 3 6 6.69
    12 -3 6 6.24
    -12 -3 -6 7.32
    12 3 -6 8.43
    -12 -3 -6 7.12
    12 4 0 0.64
    -12 -4 0 2.03
    -12 -4 0 0.88
    -12 4 0 1.11
    12 -4 0 1.21
    -12 4 -1 24.9
    -12 -4 1 20.85
    12 -4 -1 23.15
    -12 -4 1 19.5
    -12 -4 -1 22.92
    12 -4 1 21.44
    -12 4 1 21.61
    12 4 -1 22.49
    -12 -4 -1 21.01
    -12 -4 2 12.62
    -12 -4 2 9.42
    -12 4 -2 10.21
    12 -4 -2 11.91
    12 4 -2 11.45
    -12 4 2 9.52
    -12 -4 -2 10.05
    -12 -4 -2 12.35
    12 -4 2 11
    12 -4 -3 15.91
    -12 4 -3 18.22
    -12 -4 3 15.38
    -12 4 3 16.49
    12 4 -3 15.86
    12 -4 3 15.93
    -12 -4 -3 13.49
    -12 -4 -3 15.66
    12 -4 -4 0.54
    -12 4 -4 1.2
    -12 -4 4 1.11
    12 4 4 0.5
    -12 -4 -4 0.39
    12 -4 4 0.9
    -12 -4 -4 0.46
    12 4 -4 0.46
    -12 4 4 0.63
    -12 -4 5 11.27
    -12 4 -5 8.76
    12 -4 -5 10.49
    12 4 5 11.57
    -12 -4 -5 10.72
    12 -4 5 11.95
    12 4 -5 12.35
    -12 -4 -5 11.3
    -12 4 5 11.51
    -12 -4 6 2.8
    12 4 6 1.69
    -12 4 -6 2.38
    12 -4 -6 1.8
    -12 -4 -6 2.49
    12 -4 6 2.09
    -12 -4 -6 1.43
    12 4 -6 2.4
    -12 4 6 2.64
    -12 -5 0 2.78
    12 5 0 2.82
    -12 -5 0 2.93
    -12 5 0 3.37
    12 -5 0 3.78
    12 -5 -1 0.91
    -12 5 -1 0.35
    -12 -5 1 0.94
    -12 -5 1 0.4
    12 5 1 0.78
    -12 -5 -1 1.02
    12 5 -1 0.68
    -12 5 1 0.38
    12 -5 1 1.04
    -12 -5 2 20.49
    -12 -5 2 20.35
    -12 5 -2 19.03
    12 5 -2 20.65
    -12 5 2 20.77
    -12 -5 -2 22.67
    12 -5 2 21.69
    12 -5 -3 13.87
    -12 5 -3 14.82
    -12 -5 3 15.63
    -12 5 3 12.54
    -12 -5 -3 12.66
    12 -5 3 12.69
    12 5 -3 13.54
    12 -5 -4 3.9
    -12 5 -4 3.37
    -12 -5 4 4.48
    -12 5 4 3.4
    12 5 -4 2.47
    -12 -5 -4 4.66
    12 -5 4 4.18
    -12 5 -5 0.02
    12 5 5 0.31
    -12 -5 5 -0.06
    12 -5 -5 0.13
    -12 5 5 0.62
    12 5 -5 0.26
    12 -5 5 -0.25
    -12 -5 -5 0.45
    -12 5 -6 0.13
    12 -5 -6 1.11
    12 5 6 1.53
    -12 -5 6 1.71
    -12 5 6 1.36
    12 -5 6 1.24
    12 5 -6 0.81
    -12 -5 -6 0.9
    12 -6 0 3.13
    -12 -6 0 1.65
    -12 6 0 1.29
    12 6 0 2.26
    12 -6 -1 6.78
    -12 -6 1 5.85
    -12 6 -1 6.77
    12 6 1 6.41
    12 6 -1 5.42
    12 -6 1 7.07
    -12 -6 -1 4.63
    -12 6 1 6.75
    -12 6 -2 1.3
    -12 -6 2 1.19
    -12 6 2 2.11
    12 6 -2 1.54
    12 -6 2 1.81
    -12 -6 -2 1.56
    12 -6 -3 4.32
    -12 6 -3 4.24
    -12 -6 -3 4.2
    12 6 -3 4.62
    12 -6 3 3.48
    -12 6 3 4.27
    -12 6 -4 0.68
    12 -6 -4 1.86
    12 -6 4 1.2
    12 6 -4 1.06
    -12 6 4 1.26
    -12 -6 -4 0.95
    -12 6 -5 1.56
    12 -6 -5 1.94
    -12 -6 -5 2
    -12 6 5 2.04
    12 6 -5 3.71
    12 -6 5 3.13
    -12 -7 0 1.71
    -12 7 0 1.55
    12 -7 0 1.2
    12 7 0 0.86
    -12 -7 1 5.7
    12 -7 -1 5.44
    -12 7 -1 4.72
    12 7 1 3.98
    12 -7 1 4.59
    -12 7 1 4.49
    -12 -7 -1 4.44
    12 7 -1 5
    -12 7 -2 0.2
    -12 -7 2 1.39
    12 7 2 1.2
    12 7 -2 0.58
    -12 7 2 0.75
    -12 -7 -2 1.13
    12 -7 2 1.3
    -12 7 -3 1.28
    12 -7 -3 0.7
    -12 7 3 1.9
    12 -7 3 1.09
    -12 -7 -3 0.69
    12 7 -3 1.01
    -12 7 -4 1.22
    12 -7 -4 1.91
    12 7 -4 1.93
    12 -7 4 1.44
    -12 7 4 1.74
    -12 -7 -4 0.81
    12 -7 -5 0.48
    -12 7 -5 -0.33
    -12 7 5 0.16
    -12 -7 -5 -0.12
    12 -7 5 0.41
    12 7 -5 -0.08
    -12 -8 0 0.62
    12 8 0 0.27
    -12 8 0 0.43
    12 -8 0 0.15
    -12 8 -1 1.14
    12 8 1 2.19
    12 -8 -1 2.45
    -12 -8 1 2.69
    12 -8 1 2.68
    -12 -8 -1 3.71
    -12 8 1 2.82
    12 8 -1 4.02
    -12 8 -2 0.7
    12 8 2 0.44
    -12 -8 2 0.74
    12 8 -2 0.08
    -12 8 2 0.92
    12 -8 2 0.92
    -12 -8 -2 1.03
    -12 8 -3 0.24
    -12 -8 -3 0.24
    12 -8 3 -0.22
    -12 8 3 0.16
    12 8 -3 -0.22
    -12 8 -4 -0.58
    12 -8 -4 -0.02
    -12 8 4 0.09
    12 -8 4 0.05
    -12 -8 -4 0.12
    12 8 -4 0.43
    12 -9 0 -0.03
    -12 9 0 -0.14
    -12 -9 0 -0.29
    12 9 0 0.11
    -12 9 -1 0.68
    12 9 1 0.56
    -12 -9 1 0.89
    12 9 -1 1.61
    -12 9 1 0.52
    -12 -9 -1 0.72
    12 -9 1 0.11
    -12 -9 2 1.52
    -12 9 -2 1.34
    12 9 2 0.62
    -12 9 2 0.56
    12 9 -2 1.05
    12 -9 2 0.87
    -12 -9 -2 1.2
    -12 9 -3 0.52
    -12 -9 -3 0.03
    -12 9 3 -0.02
    12 9 -3 0.03
    12 -9 3 0.22
    -12 9 -4 0.26
    12 -9 -4 0.08
    -12 -9 -4 -0.17
    12 -9 4 0.26
    12 9 -4 0.12
    -12 9 4 0.06
    12 -10 0 -0.09
    -12 10 0 0.02
    12 10 0 0.28
    -12 -10 0 -0.01
    12 10 1 1.78
    -12 10 -1 1.83
    -12 -10 1 2.27
    12 -10 1 1.43
    12 10 -1 1.22
    -12 -10 -1 2.04
    -12 10 1 2.44
    -12 -10 2 0.93
    -12 10 -2 0.27
    12 10 2 0.38
    12 10 -2 0.91
    -12 -10 -2 0.29
    12 -10 2 0.53
    -12 10 2 -0.35
    -12 10 -3 2.06
    12 10 -3 1.66
    12 -10 3 1.02
    -12 -10 -3 1.7
    -12 10 3 1.55
    -12 11 0 -0.21
    12 11 0 -0.3
    12 -11 0 0.24
    -12 -11 0 0
    12 11 1 1.62
    -12 11 -1 1.54
    -12 -11 1 0.95
    -12 11 1 1.37
    12 -11 1 1.48
    -12 -11 -1 0.78
    12 11 -1 1.33
    -13 0 0 0.11
    13 0 0 0.37
    -13 0 0 0.04
    -13 0 1 0.12
    -13 0 -1 0.2
    -13 0 1 -0.12
    13 0 -1 -0.06
    13 0 1 0.24
    -13 0 -1 0.12
    -13 0 2 -0.06
    -13 0 -2 0.06
    13 0 -2 -0.02
    -13 0 -2 0.48
    13 0 2 -0.03
    -13 0 3 -0.3
    -13 0 -3 -0.05
    13 0 -3 0.15
    -13 0 -3 -0.17
    13 0 3 0.22
    13 0 -4 0.16
    -13 0 -4 0.16
    -13 0 4 -0.02
    13 0 4 -0.03
    13 0 -5 0.08
    -13 0 -5 -0.03
    13 0 5 -0.1
    -13 0 5 0.05
    13 0 6 -0.04
    -13 0 -6 0.13
    -13 0 6 -0.09
    13 0 -6 0.47
    -13 1 0 73.61
    13 -1 0 66.68
    13 1 0 65.01
    -13 -1 0 63.96
    -13 -1 0 70.67
    -13 -1 1 19.7
    13 -1 -1 21.52
    -13 -1 1 22.08
    13 1 1 22.46
    -13 1 -1 21.39
    -13 1 1 21.88
    -13 -1 -1 21.09
    13 -1 1 22.87
    13 1 -1 19.59
    13 1 -1 21.34
    -13 -1 -1 21.3
    13 -1 -2 7.9
    -13 1 -2 7.31
    -13 -1 2 8.37
    13 1 2 8.26
    -13 1 2 8.93
    -13 -1 -2 8.19
    13 -1 2 8.25
    -13 -1 -2 8.77
    13 1 -2 7.91
    13 -1 -3 4.66
    13 1 3 3.98
    -13 -1 3 3.06
    -13 1 -3 4.06
    -13 -1 -3 3.82
    13 1 -3 4.87
    13 -1 3 5.04
    -13 -1 -3 4.45
    -13 1 3 3.91
    13 1 4 0.83
    13 -1 -4 0.63
    -13 1 -4 0.79
    -13 -1 4 0.42
    -13 -1 -4 0.31
    13 1 -4 0.66
    -13 -1 -4 1.01
    13 -1 4 0.73
    -13 1 4 0.47
    -13 -1 5 -0.07
    13 -1 -5 0.37
    -13 1 -5 0.09
    13 1 5 -0.11
    13 -1 5 -0.34
    -13 -1 -5 0.01
    -13 1 5 0.06
    -13 -1 -5 0.24
    13 1 -5 -0.34
    13 1 6 0.88
    -13 -1 6 0.87
    13 -1 -6 0.94
    -13 1 -6 1.37
    -13 1 6 1.09
    13 -1 6 1.11
    13 1 -6 0.65
    -13 -1 -6 1.46
    13 -2 0 -0.04
    -13 2 0 0.51
    -13 -2 0 0.31
    -13 -2 0 0.5
    13 2 0 -0.01
    -13 -2 1 0.81
    13 -2 -1 0.94
    13 2 1 0.55
    -13 2 -1 1.22
    -13 -2 1 1.02
    -13 -2 -1 0.88
    -13 -2 -1 0.79
    13 -2 1 0.65
    13 2 -1 0.93
    -13 2 1 0.66
    13 2 -1 0.66
    13 -2 -2 7.4
    -13 2 -2 6.8
    13 2 2 7.14
    -13 -2 2 8.77
    13 2 -2 7.98
    -13 -2 -2 8.51
    13 -2 2 6.93
    -13 -2 -2 6.28
    -13 2 2 7.3
    13 2 3 1.12
    13 -2 -3 0.98
    -13 2 -3 0.83
    -13 -2 3 2.51
    -13 2 3 1.46
    13 -2 3 0.88
    -13 -2 -3 1.71
    13 2 -3 1.56
    -13 -2 -3 1.85
    13 -2 -4 0.44
    -13 -2 4 2.14
    13 2 4 0.36
    -13 2 -4 0.44
    -13 -2 -4 1.29
    -13 -2 -4 0.43
    13 2 -4 0.8
    -13 2 4 0.65
    13 -2 4 1.3
    13 2 5 0.01
    13 -2 -5 0.78
    -13 2 -5 0.52
    -13 -2 5 0.95
    13 2 -5 0.32
    13 -2 5 0.85
    -13 -2 -5 0.96
    -13 -2 -5 0.93
    -13 2 5 0.72
    13 2 6 0.2
    13 -2 -6 0.32
    -13 -2 6 -0.04
    -13 2 -6 0.85
    -13 -2 -6 0.29
    -13 2 6 -0.09
    13 2 -6 0.66
    13 -2 6 0.05
    -13 -2 -6 1.09
    -13 3 0 2.2
    -13 -3 0 1.13
    13 -3 0 2.4
    -13 -3 0 2.37
    -13 3 -1 -0.07
    -13 -3 1 0.23
    13 -3 -1 0.9
    -13 -3 1 0.38
    13 3 -1 0.39
    13 -3 1 0.45
    -13 3 1 0.69
    -13 -3 -1 0.66
    -13 -3 -1 1.09
    -13 3 -2 3.7
    13 3 2 3.66
    -13 -3 2 4.66
    13 3 -2 4.87
    -13 -3 -2 3.29
    -13 -3 -2 3.46
    13 -3 2 5.02
    -13 3 2 3.84
    -13 3 -3 1.14
    13 3 3 0.27
    -13 -3 3 0.66
    13 -3 -3 0.83
    -13 -3 -3 0.35
    13 3 -3 0.55
    -13 3 3 0.33
    13 -3 3 0.6
    -13 -3 -3 0.74
    -13 3 -4 1.9
    -13 -3 4 2.51
    13 -3 -4 0.96
    13 3 4 1.42
    13 3 -4 1.97
    -13 -3 -4 1.27
    -13 -3 -4 1.21
    -13 3 4 1.57
    13 -3 4 1.84
    13 3 5 1.12
    -13 -3 5 2.1
    -13 3 -5 1.54
    13 -3 -5 1.6
    13 3 -5 1.7
    -13 -3 -5 1.6
    13 -3 5 1.72
    -13 -3 -5 1.17
    -13 3 5 1.09
    -13 -3 6 0.12
    13 3 6 0.08
    -13 3 -6 0.33
    13 -3 -6 -0.11
    -13 -3 -6 -0.04
    13 -3 6 -0.37
    -13 -3 -6 0.63
    13 3 -6 0.37
    -13 3 6 0.1
    -13 -4 0 0.34
    13 -4 0 0.05
    -13 -4 0 0.17
    13 4 0 0.26
    -13 4 0 0.57
    13 -4 -1 3.1
    -13 -4 1 3.53
    -13 -4 1 3.7
    -13 4 -1 2.79
    -13 -4 -1 2.61
    -13 -4 -1 2.88
    13 4 -1 2.88
    -13 4 1 4.17
    13 -4 1 3.62
    -13 4 -2 4.46
    -13 -4 2 3.3
    13 4 -2 5.56
    -13 -4 -2 4.05
    -13 -4 -2 3.73
    -13 4 2 3.34
    13 -4 2 4.09
    13 -4 -3 1.92
    -13 4 -3 1.65
    -13 -4 3 2.32
    -13 -4 -3 2.46
    13 -4 3 1.84
    13 4 -3 2.02
    -13 4 3 2.83
    -13 -4 -3 1.87
    13 4 4 0.39
    -13 4 -4 0.49
    13 -4 -4 0.21
    -13 -4 4 0.33
    13 -4 4 -0.06
    13 4 -4 0.23
    -13 4 4 0.24
    -13 -4 -4 0.3
    -13 -4 -4 0.39
    -13 -4 5 0.3
    -13 4 -5 0.71
    13 4 5 1.13
    13 -4 -5 1.16
    13 4 -5 0.91
    -13 4 5 0.71
    13 -4 5 1
    -13 -4 -5 1.28
    -13 5 0 0.55
    13 -5 0 0.19
    -13 -5 0 0.77
    13 5 0 0.47
    -13 -5 1 0.22
    -13 5 -1 0.18
    13 -5 -1 0.73
    -13 -5 -1 0.05
    13 5 -1 -0.19
    -13 5 1 1.42
    13 -5 1 0.41
    -13 5 -2 0.24
    13 5 -2 -0.28
    -13 5 2 0.25
    -13 -5 -2 0.09
    13 -5 2 0.33
    -13 5 -3 3.96
    13 -5 -3 5.68
    13 -5 3 5.14
    -13 5 3 3.9
    -13 -5 -3 5.58
    13 5 -3 4.91
    -13 5 -4 6.02
    13 -5 -4 5.27
    13 -5 4 4.52
    -13 -5 -4 4.91
    13 5 -4 6.27
    -13 5 4 5.66
    13 -5 -5 -0.14
    13 5 5 0.09
    -13 5 -5 0.52
    13 5 -5 0.03
    -13 5 5 0.02
    13 -5 5 0.23
    -13 -5 -5 0.17
    13 6 0 7.71
    13 -6 0 8.65
    -13 6 0 9.01
    -13 -6 0 9.6
    -13 6 -1 3.11
    -13 -6 1 4.11
    13 6 -1 2.69
    13 -6 1 2.16
    -13 -6 -1 2.81
    -13 6 1 3.39
    -13 6 -2 2.71
    -13 6 2 1.82
    13 6 -2 1.2
    13 -6 2 2.7
    -13 -6 -2 1.88
    -13 6 -3 1.41
    -13 -6 -3 0.61
    13 -6 3 0.98
    -13 6 3 0.15
    13 6 -3 1.07
    13 -6 -4 0.24
    -13 6 -4 0
    -13 6 4 -0.09
    13 -6 4 -0.17
    -13 -6 -4 0.13
    13 6 -4 0.1
    13 6 5 1.81
    -13 6 -5 1.07
    13 -6 -5 1.14
    13 -6 5 1.54
    13 6 -5 2.19
    -13 6 5 1.73
    -13 -6 -5 2.18
    13 7 0 0.28
    13 -7 0 1.25
    -13 7 0 1.38
    -13 -7 0 0.65
    -13 7 -1 1.49
    13 7 1 0.65
    -13 -7 1 0.97
    -13 7 1 0.71
    13 7 -1 1.15
    13 -7 1 0.45
    -13 -7 -1 0.83
    -13 7 -2 4
    13 7 -2 2.78
    13 -7 2 4.4
    -13 7 2 4.19
    -13 -7 -2 3.65
    -13 7 -3 0.19
    -13 7 3 1
    13 -7 3 0.24
    -13 -7 -3 -0.07
    13 7 -3 0.1
    13 -7 -4 2.04
    -13 7 -4 1.99
    -13 -7 -4 1.01
    -13 7 4 2.9
    13 7 -4 1.1
    13 -7 4 2.87
    -13 -8 0 0.15
    13 -8 0 -0.07
    -13 8 0 0.14
    13 8 0 -0.11
    -13 8 -1 0.57
    -13 -8 1 1.52
    13 8 1 1.21
    -13 8 1 1.46
    13 -8 1 0.74
    -13 -8 -1 1.12
    13 8 -1 1.29
    -13 8 -2 -0.04
    13 8 -2 0.28
    -13 8 2 -0.23
    13 -8 2 -0.13
    -13 -8 -2 -0.2
    -13 8 -3 4.2
    -13 8 3 5.95
    13 -8 3 6.44
    13 8 -3 5.66
    -13 -8 -3 6.89
    -13 8 -4 0.03
    -13 -8 -4 0.95
    13 -8 4 0.83
    -13 8 4 0.13
    13 8 -4 0.32
    -13 -9 0 3.17
    -13 9 0 4.66
    13 9 0 3.62
    13 -9 0 4.11
    13 9 1 0.29
    -13 9 -1 0.34
    -13 -9 1 -0.13
    13 -9 1 0.17
    -13 9 1 0.22
    13 9 -1 0.4
    -13 -9 -1 0.62
    -13 9 -2 3.98
    -13 -9 2 3.84
    -13 -9 -2 3.41
    -13 9 2 3.84
    13 9 -2 3.71
    13 -9 2 4
    -13 9 -3 0.57
    13 -9 3 0.46
    13 9 -3 -0.17
    -13 9 3 0.48
    -13 -9 -3 -0.03
    -13 -10 0 0.25
    13 -10 0 0.35
    13 10 0 -0.12
    -13 10 0 0
    -13 -10 1 1.69
    13 10 1 1.68
    -13 10 -1 1.37
    13 -10 1 1.6
    -13 10 1 1.57
    13 10 -1 1.42
    -13 -10 -1 0.99
    14 0 0 3.37
    -14 0 0 3.47
    -14 0 0 3.47
    -14 0 -1 60.27
    14 0 1 58.34
    14 0 -1 54.76
    -14 0 1 54.23
    -14 0 -1 62.98
    -14 0 2 2.99
    14 0 2 3.86
    -14 0 -2 5.36
    -14 0 -2 4.45
    14 0 -2 4.49
    14 0 -3 18.22
    -14 0 -3 18.24
    -14 0 3 16.55
    14 0 3 17.52
    -14 0 -3 16.25
    14 0 4 12.23
    -14 0 -4 11.98
    -14 0 4 16.05
    14 0 -4 14.15
    -14 0 -5 6.95
    14 0 -5 7.46
    14 0 5 9.57
    -14 0 5 9.49
    14 1 0 10.18
    14 -1 0 10.41
    -14 -1 0 11.34
    -14 -1 0 9.59
    -14 1 0 11.71
    14 1 1 3.84
    -14 -1 1 4.24
    14 -1 -1 4.71
    -14 1 -1 4.16
    -14 -1 -1 4.51
    -14 -1 -1 5.09
    -14 1 1 6.21
    14 -1 1 4.62
    14 1 -1 3.06
    -14 -1 2 21.7
    14 1 2 21.86
    -14 1 -2 24.84
    -14 -1 -2 20.27
    14 1 -2 20.42
    14 -1 2 19.91
    -14 -1 -2 22.49
    -14 1 2 18.82
    14 1 3 14.11
    14 -1 -3 12.6
    -14 1 -3 12.47
    -14 -1 3 11
    -14 -1 -3 11.14
    14 1 -3 12.05
    14 -1 3 13.08
    -14 -1 -3 13.67
    -14 1 3 11.8
    14 1 4 1.58
    -14 -1 4 1.76
    -14 1 -4 3.84
    14 -1 -4 2.44
    14 -1 4 2.5
    -14 -1 -4 2.57
    -14 1 4 3.44
    -14 -1 -4 2.37
    14 1 -4 5
    14 -1 -5 3.6
    -14 1 -5 3.95
    14 1 5 4.41
    -14 -1 5 4.81
    -14 1 5 2.8
    14 1 -5 3.29
    -14 -1 -5 2.33
    -14 -1 -5 4.83
    14 -1 5 4.2
    -14 -2 0 3.17
    14 2 0 3.57
    -14 2 0 2.62
    -14 -2 0 1.67
    14 -2 0 3.07
    14 2 1 24.61
    -14 2 -1 23.62
    -14 -2 1 22.44
    14 -2 -1 24.37
    -14 -2 1 25.62
    -14 -2 -1 25.45
    14 -2 1 28.31
    -14 -2 -1 25.95
    14 2 -1 25.37
    -14 2 1 27.13
    -14 -2 2 30.24
    14 2 2 33.58
    -14 2 -2 32.89
    -14 -2 -2 32.64
    14 2 -2 31.17
    14 -2 2 31.19
    -14 -2 -2 35.45
    -14 2 2 34.23
    -14 -2 3 1.28
    14 2 3 3.48
    14 -2 -3 1.89
    -14 2 -3 1.33
    -14 -2 -3 2.11
    14 2 -3 2.14
    -14 2 3 2.37
    -14 -2 -3 2.2
    14 -2 3 1.53
    -14 -2 4 4.16
    14 2 4 4.14
    -14 2 -4 5.07
    14 -2 -4 5.07
    -14 -2 -4 3.35
    14 -2 4 4.47
    -14 -2 -4 3.03
    -14 2 4 3.35
    14 2 -4 4.09
    -14 2 -5 2.74
    14 2 5 3.18
    14 -2 -5 2.23
    -14 -2 5 3.19
    -14 -2 -5 3.97
    14 -2 5 3.65
    14 2 -5 4.21
    -14 -2 -5 1.93
    -14 2 5 2.74
    -14 3 0 1.12
    -14 -3 0 0.74
    -14 -3 0 1.36
    14 -3 0 1.53
    -14 3 -1 21.7
    -14 -3 1 19.87
    14 3 1 21.28
    -14 -3 1 17.73
    -14 -3 -1 18.48
    -14 -3 -1 18.76
    14 3 -1 20.01
    -14 3 1 18.05
    14 -3 1 20.91
    -14 -3 2 2.89
    -14 3 -2 2.93
    14 3 2 1.26
    -14 -3 -2 2.18
    -14 3 2 1.81
    14 3 -2 2.28
    14 -3 2 1.07
    -14 -3 -2 1.45
    14 3 3 0.71
    -14 3 -3 0.84
    -14 -3 3 0.23
    14 -3 -3 0.05
    -14 3 3 0.98
    -14 -3 -3 0.37
    -14 -3 -3 0.73
    14 -3 3 0.18
    14 3 -3 1.18
    -14 -3 4 13.19
    14 -3 -4 11.67
    14 3 4 11.1
    -14 3 -4 9.71
    14 -3 4 10.82
    14 3 -4 11.25
    -14 -3 -4 10
    -14 -3 -4 9.82
    -14 3 4 13.42
    14 -3 -5 4.13
    -14 3 -5 2.97
    14 3 5 3.12
    -14 -3 5 2.35
    14 3 -5 3.78
    14 -3 5 4.05
    -14 -3 -5 3.66
    -14 -3 -5 4.07
    -14 3 5 3.77
    14 -4 0 3.22
    -14 -4 0 3.38
    -14 4 0 4.18
    -14 -4 0 3.42
    -14 -4 1 4.24
    -14 -4 1 5.52
    -14 4 -1 5.28
    -14 4 1 7.16
    14 -4 1 5.69
    -14 -4 -1 6.19
    -14 -4 -1 4.98
    14 4 -1 5.51
    -14 -4 2 0.89
    -14 4 -2 1.61
    -14 4 2 2.1
    -14 -4 -2 1.08
    14 -4 2 1
    -14 -4 -2 1.23
    14 4 -2 1.67
    -14 -4 3 8.1
    -14 4 -3 9.18
    14 4 3 8.44
    -14 -4 -3 7.5
    14 -4 3 8.42
    14 4 -3 9.45
    -14 4 3 8.75
    -14 -4 4 4.67
    -14 4 -4 3.19
    14 -4 -4 4.26
    14 4 4 4.49
    14 -4 4 4.99
    -14 -4 -4 2.64
    -14 4 4 3.03
    14 4 -4 4.98
    -14 -4 5 4.79
    14 -4 -5 4.78
    -14 4 -5 4.06
    14 4 5 4.56
    14 4 -5 4.48
    -14 -4 -5 6.84
    14 -4 5 4.1
    -14 4 5 4.22
    14 -5 0 9.8
    -14 5 0 8.71
    -14 -5 0 9.16
    -14 5 -1 6.99
    -14 -5 1 5.82
    -14 5 1 3.77
    14 5 -1 6.18
    -14 -5 -1 5.95
    14 -5 1 6.74
    -14 5 -2 3.88
    14 5 -2 4.38
    -14 5 2 4.14
    -14 -5 -2 6.13
    14 -5 2 4.07
    -14 5 -3 0.3
    14 -5 3 0.36
    -14 -5 -3 -0.06
    14 5 -3 0.29
    -14 5 3 -0.03
    -14 5 -4 5.49
    14 -5 -4 5.32
    14 5 4 4.89
    -14 5 4 4.15
    -14 -5 -4 3.13
    14 -5 4 5.04
    14 5 -4 5.67
    -14 6 0 8.13
    14 -6 0 9.88
    14 6 0 9.24
    -14 -6 0 8.36
    -14 -6 1 6.11
    -14 6 -1 5.6
    14 -6 1 4.84
    -14 -6 -1 5.4
    -14 6 1 5.27
    14 6 -1 5.33
    -14 6 -2 0.99
    14 -6 2 0.68
    -14 6 2 0.99
    -14 -6 -2 2
    14 6 -2 1.31
    -14 6 -3 1.69
    14 6 -3 2.89
    14 -6 3 1.78
    -14 -6 -3 3.62
    -14 6 3 1.96
    -14 6 -4 3.42
    14 -6 4 4.45
    -14 -6 -4 3.33
    -14 6 4 6.31
    14 6 -4 3.57
    -14 -7 0 4.91
    14 7 0 4.02
    -14 7 0 3.15
    14 -7 0 3.35
    -14 -7 1 3.46
    -14 7 -1 2.89
    14 7 -1 5.7
    -14 -7 -1 3.76
    -14 7 1 5.19
    14 -7 1 5.73
    -14 7 -2 2.54
    14 7 -2 4.02
    -14 -7 -2 2.5
    14 -7 2 2.05
    -14 7 2 3.52
    -14 7 -3 2.23
    -14 7 3 1.7
    14 -7 3 2.15
    -14 -7 -3 2.5
    14 7 -3 2.64
    14 8 0 0.18
    14 -8 0 -0.23
    -14 -8 0 -0.31
    -14 8 0 -0.13
    -14 8 -1 1.23
    -14 -8 1 1.31
    -14 -8 -1 1.16
    14 8 -1 0.72
    -14 8 1 0.34
    14 -8 1 0.86
    -14 8 -2 2.93
    -14 8 2 3.94
    14 -8 2 3.03
    14 8 -2 3.94
    -14 -8 -2 3.67
    -14 8 -3 0.19
    -14 8 3 0.77
    -14 -8 -3 0.26
    14 -8 3 0.84
    -14 -9 0 0.55
    -14 9 0 -0.25
    14 9 0 0.25
    14 -9 0 0.45
    14 9 1 0.44
    -14 -9 1 0.6
    -14 9 -1 -0.12
    14 9 -1 0.99
    14 -9 1 0.87
    -14 -9 -1 0.39
    -14 9 1 0.62
    15 0 0 -0.19
    -15 0 0 -0.04
    -15 0 0 -0.22
    -15 0 1 -0.39
    15 0 1 0.15
    -15 0 -1 0.03
    -15 0 -1 -0.12
    -15 0 -2 0.15
    -15 0 -2 -0.33
    15 0 2 -0.06
    -15 0 2 -0.06
    -15 0 3 0.33
    -15 0 -3 0.07
    15 0 3 -0.1
    15 0 -3 0.1
    15 0 4 0.07
    -15 0 -4 0.45
    15 0 -4 -0.2
    -15 0 4 -0.14
    -15 1 0 0.61
    -15 -1 0 0.27
    15 -1 0 0.57
    -15 -1 0 0.56
    15 1 0 0.95
    -15 -1 1 3.72
    -15 1 -1 5.13
    15 1 1 2.76
    15 1 -1 4.07
    15 -1 1 4.58
    -15 1 1 4.93
    -15 -1 -1 5.25
    -15 -1 -1 2.43
    -15 -1 2 2.94
    15 1 2 4.46
    -15 1 -2 6.17
    -15 -1 -2 5.25
    -15 1 2 5.74
    -15 -1 -2 6.03
    15 -1 2 4.27
    15 1 3 3.31
    -15 1 -3 2.22
    -15 -1 3 2.79
    -15 -1 -3 1.41
    -15 -1 -3 2.89
    -15 1 3 2.26
    15 1 -3 3.3
    15 -1 3 1.68
    -15 1 -4 2.9
    -15 -1 4 1.74
    15 -1 -4 3.51
    15 1 4 1.99
    -15 -1 -4 2.07
    -15 -1 -4 1.81
    15 1 -4 2.78
    -15 1 4 2.9
    15 -1 4 2.48
    -15 -2 0 3.19
    15 -2 0 2.79
    15 2 0 2.39
    -15 2 0 2.87
    -15 -2 0 2.96
    -15 -2 1 6.26
    15 2 1 4.88
    -15 2 -1 5.95
    -15 -2 -1 5.22
    15 2 -1 5.44
    -15 2 1 6
    -15 -2 -1 4.57
    15 -2 1 5.53
    15 2 2 12.5
    -15 -2 2 12.1
    -15 2 -2 12.94
    15 2 -2 12.24
    -15 -2 -2 11.22
    -15 -2 -2 12.88
    15 -2 2 12.9
    -15 2 2 10.37
    -15 -2 3 0.23
    -15 2 -3 0.65
    15 2 3 -0.02
    -15 -2 -3 -0.39
    -15 -2 -3 0.29
    15 2 -3 0.06
    -15 2 3 0.41
    15 -2 3 0.65
    -15 2 -4 2.6
    -15 -2 4 2
    15 -2 -4 2.4
    15 2 4 2.46
    -15 2 4 1.48
    15 2 -4 1.42
    -15 -2 -4 1.89
    15 -2 4 1.56
    -15 -2 -4 2.33
    -15 3 0 2.23
    15 -3 0 2.87
    -15 -3 0 2.49
    15 3 0 2.1
    -15 -3 0 2.05
    15 3 1 8.88
    -15 -3 1 10.2
    -15 3 -1 10.53
    -15 -3 -1 9.57
    -15 3 1 7.57
    15 -3 1 7.4
    -15 -3 -1 9.66
    15 3 -1 8.64
    -15 3 -2 4.54
    15 3 2 2.99
    -15 -3 2 3.23
    15 -3 2 3.35
    -15 -3 -2 3.34
    -15 3 2 3.58
    15 3 -2 2.46
    -15 -3 -2 2.72
    -15 -3 3 1.89
    -15 3 -3 2
    15 3 3 1.5
    15 3 -3 2.59
    -15 3 3 1.82
    15 -3 3 2.57
    -15 -3 -3 2.16
    -15 -3 -3 1.76
    -15 -3 4 7.17
    15 3 4 5.34
    15 -3 -4 7.34
    -15 3 -4 4.08
    -15 -3 -4 5.28
    15 -3 4 5.75
    -15 3 4 6.13
    15 3 -4 6.07
    -15 -3 -4 4.65
    15 -4 0 3.64
    -15 -4 0 2.74
    -15 4 0 2.9
    -15 4 -1 1.83
    -15 -4 1 2.61
    -15 -4 -1 0.99
    -15 4 1 3.81
    15 -4 1 2.37
    15 4 2 3.7
    -15 4 -2 3.64
    -15 -4 2 3.36
    -15 4 2 3.25
    -15 -4 -2 3.23
    15 4 -2 2.68
    15 -4 2 3.21
    -15 -4 3 0.18
    -15 4 -3 -0.06
    15 4 3 0.27
    15 4 -3 0.05
    -15 4 3 -0.08
    -15 -4 -3 1.11
    15 -4 3 -0.18
    15 4 4 0.16
    -15 4 -4 0.49
    -15 -4 4 0.12
    15 -4 4 -0.66
    15 4 -4 0.06
    -15 4 4 0.33
    -15 -4 -4 0.01
    15 -5 0 2.93
    -15 -5 0 4.81
    -15 5 0 5.23
    -15 5 -1 5.17
    -15 -5 1 4.64
    -15 5 1 5.5
    15 5 -1 5.36
    15 -5 1 5.88
    -15 -5 -1 5.11
    -15 5 -2 0.13
    15 -5 2 0.59
    -15 -5 -2 0.43
    -15 5 2 -0.01
    15 5 -2 0.23
    15 5 3 1.33
    -15 5 -3 0.86
    -15 -5 -3 1.72
    15 -5 3 1.09
    -15 5 3 1.08
    15 5 -3 0.65
    15 -6 0 3.11
    -15 6 0 4
    -15 -6 0 2.74
    -15 6 -1 2.09
    -15 -6 1 1.18
    15 -6 1 2.75
    -15 6 1 1.9
    15 6 -1 3.04
    -15 -6 -1 1.09
    -15 6 -2 4.93
    -15 -6 -2 5.37
    15 6 -2 6.25
    15 -6 2 7
    -15 6 2 5.79
    -15 6 -3 0.76
    -15 -6 -3 0.95
    15 -6 3 1.04
    15 6 -3 0.65
    -15 6 3 0.93
    -15 7 0 2.9
    15 -7 0 1.59
    -15 -7 0 2.88
    -15 7 -1 4.76
    -15 -7 1 4.16
    -15 7 1 6.31
    15 -7 1 4.66
    15 7 -1 4.91
    -15 -7 -1 6.8
    -15 7 -2 0.16
    15 -7 2 -0.15
    -15 -7 -2 0.44
    15 7 -2 -0.21
    -15 7 2 0.09
    -15 8 0 0.86
    -15 -8 0 1.97
    -15 8 -1 0.73
    -15 -8 1 0.41
    -15 8 1 0.52
    15 -8 1 -0.11
    -15 -8 -1 0.5
    15 8 -1 0.2
    -16 0 0 0.48
    16 0 0 1.21
    16 0 1 2.68
    -16 0 1 3.94
    -16 0 -1 4.1
    -16 0 -2 11.39
    -16 0 2 10.94
    16 0 2 8.55
    -16 0 -3 0.82
    16 0 3 2.13
    -16 0 3 0.82
    16 0 4 2.33
    16 0 -4 4.78
    -16 0 -4 3.17
    -16 0 4 5.07
    16 1 0 10.24
    -16 -1 0 8.42
    16 -1 0 10.2
    -16 -1 0 10.68
    -16 1 0 7.45
    -16 1 -1 1.22
    16 1 1 1.07
    -16 -1 1 1.46
    16 -1 1 2.41
    -16 1 1 1.52
    -16 -1 -1 1.8
    -16 -1 -1 2.46
    -16 1 -2 4.05
    -16 -1 2 3.77
    16 1 2 4.3
    16 -1 2 4.07
    -16 1 2 3.06
    -16 -1 -2 1.79
    -16 -1 -2 2.69
    -16 -1 3 5.69
    -16 1 -3 6.19
    16 1 3 5.56
    -16 -1 -3 4.22
    16 -1 3 6.65
    -16 -1 -3 5.66
    -16 1 3 7.31
    -16 1 -4 0.95
    16 1 4 0.84
    -16 -1 4 0.46
    -16 1 4 0.4
    -16 -1 -4 0.09
    16 -1 4 0.52
    -16 -2 0 5.89
    -16 2 0 4.93
    16 2 0 6.96
    -16 -2 0 5.84
    16 -2 0 8.48
    -16 -2 1 0.14
    16 2 1 0.03
    -16 2 -1 0.48
    16 -2 1 0.23
    -16 -2 -1 0.27
    -16 2 1 0.34
    -16 -2 -1 0.22
    16 2 2 3.12
    -16 -2 2 2.36
    -16 2 -2 2.68
    -16 2 2 2.64
    -16 -2 -2 2.16
    16 -2 2 1.95
    -16 -2 -2 1.37
    -16 -2 3 0.17
    16 2 3 0.6
    -16 2 -3 0.47
    16 2 -3 0.39
    -16 -2 -3 0.42
    -16 -2 -3 0.51
    -16 2 3 0.51
    16 -2 3 0.17
    -16 -3 0 2.79
    -16 -3 0 4.41
    16 -3 0 3.76
    -16 3 0 4.22
    16 3 0 4.05
    -16 3 -1 7.89
    16 3 1 7.7
    -16 -3 1 6.52
    16 -3 1 6.95
    -16 3 1 6.58
    -16 -3 -1 7.08
    -16 -3 -1 8.16
    -16 -3 2 1.16
    16 3 2 2.66
    -16 3 -2 2.06
    16 -3 2 1.1
    -16 3 2 1.48
    -16 -3 -2 0.53
    -16 -3 -2 1.46
    -16 -3 3 6.91
    16 3 3 7.94
    -16 3 -3 8.27
    -16 -3 -3 5.24
    -16 -3 -3 8.55
    -16 3 3 9.44
    16 3 -3 7.4
    16 -3 3 8.12
    -16 4 0 4.32
    16 -4 0 4.86
    -16 -4 0 4.67
    16 4 0 4.5
    16 4 1 2.19
    -16 4 -1 1.07
    -16 4 1 0.81
    -16 -4 -1 1.89
    16 -4 1 1.17
    -16 4 -2 3.55
    16 4 2 4.83
    -16 -4 -2 6.64
    16 -4 2 3.32
    -16 4 2 3.87
    16 4 3 4.55
    -16 4 -3 4.62
    -16 -4 -3 6.29
    16 -4 3 2.6
    -16 4 3 5.98
    16 4 -3 5.85
    -16 5 0 0.69
    -16 -5 0 0.58
    -16 5 -1 1.04
    -16 5 1 0.64
    -16 -5 -1 0.88
    16 -5 1 0.68
    16 5 2 2.15
    -16 5 -2 1.66
    16 -5 2 0.8
    -16 -5 -2 1.57
    16 5 -2 1.28
    -16 5 2 0.66
    -16 -6 0 3.82
    -16 6 0 4.2
    -16 6 -1 -0.01
    -16 6 1 0.55
    16 -6 1 0.05
    -16 -6 -1 0.17
    -17 0 0 0.51
    17 0 0 0.4
    17 0 1 -0.01
    -17 0 1 -0.2
    -17 0 -1 -0.46
    -17 0 2 0.06
    -17 0 -2 0.37
    17 0 2 0.14
    -17 -1 0 1.7
    17 -1 0 0.66
    17 1 0 1.37
    -17 1 0 1.48
    17 1 1 0.41
    -17 1 -1 0.19
    -17 -1 1 1.04
    -17 -1 -1 1.36
    17 -1 1 -0.03
    -17 -1 -1 -0.02
    -17 1 1 -0.23
    -17 1 -2 0.7
    17 1 2 0.35
    -17 -1 2 0.55
    17 -1 2 0.11
    -17 1 2 0.43
    -17 -1 -2 0.52
    -17 -1 -2 1
    -17 2 0 0.06
    -17 -2 0 -0.32
    17 2 0 0.16
    -17 2 -1 1.14
    17 2 1 0.43
    -17 -2 1 0.6
    -17 2 1 0.67
    17 -2 1 0.99
    -17 -2 -1 0.45
    -17 -2 -1 0.41
    17 2 2 0.91
    -17 2 -2 0.48
    -17 -2 2 0.95
    17 -2 2 0.48
    -17 -2 -2 0.78
    -17 -2 -2 0.43
    -17 2 2 1.36
    17 3 0 0.21
    -17 3 0 -0.2
    -17 -3 0 0.68
    -17 -3 0 0.26
    17 3 1 1.41
    -17 3 -1 1.17
    -17 -3 1 2.05
    -17 -3 -1 0.89
    -17 -3 -1 0.24
    -17 3 1 1.81
    17 -3 1 1.75
    -17 3 -2 1.45
    17 3 2 1.26
    -17 -3 2 0.61
    17 -3 2 0.98
    -17 3 2 0.44
    -17 -3 -2 0.45
    -17 -4 0 6.23
    -17 4 0 7.47
    17 4 0 5.37
    17 4 1 0.29
    -17 4 -1 0.52
    17 -4 1 0.3
    -17 -4 -1 0.67
    -17 4 1 0.51
_refine_special_details     ?
_reflns_number_total     2624
_reflns_number_gt     2326
_reflns_threshold_expression     'I > 2\s(I)'
_refine_ls_structure_factor_coef     Fsqd
_refine_ls_matrix_type     full
_refine_ls_R_factor_all     0.0404
_refine_ls_R_factor_gt     0.0342
_refine_ls_wR_factor_gt     0.0826
_refine_ls_wR_factor_ref     0.0876
_refine_ls_goodness_of_fit_ref     1.050
_refine_ls_restrained_S_all     1.049
_refine_ls_number_reflns     2624
_refine_ls_number_parameters     209
_refine_ls_number_restraints     1
_refine_ls_hydrogen_treatment     constr
_refine_ls_weighting_scheme     calc
_refine_ls_weighting_details
              'w=1/[\s^2^(Fo^2^)+(0.0448P)^2^+0.2683P] where P=(Fo^2^+2Fc^2^)/3'
_atom_sites_solution_hydrogens     geom
_atom_sites_solution_primary     ?
_atom_sites_solution_secondary     ?
_refine_ls_shift/su_max     0.000
_refine_ls_shift/su_mean     0.000
_refine_diff_density_max     0.180
_refine_diff_density_min     -0.179
_refine_ls_extinction_method     none
_refine_ls_extinction_coef     .
_refine_ls_abs_structure_details
;
Flack <i>x</i> determined using 970 quotients
[(<i>I</i>^+^)-(<i>I</i>^-^)]/[(<i>I</i>^+^)+(<i>I</i>^-^)]
(Parsons <i>et al.</i>,  2013).
;
_refine_ls_abs_structure_Flack     -0.02(4)
loop_
    _atom_type_symbol
    _atom_type_description
    _atom_type_scat_dispersion_real
    _atom_type_scat_dispersion_imag
    _atom_type_scat_source
    'C' 'C' 0.0033 0.0016
                         'International Tables Vol C Tables 4.2.6.8 and 6.1.1.4'
    'H' 'H' 0.0000 0.0000
                         'International Tables Vol C Tables 4.2.6.8 and 6.1.1.4'
    'N' 'N' 0.0061 0.0033
                         'International Tables Vol C Tables 4.2.6.8 and 6.1.1.4'
    'O' 'O' 0.0106 0.0060
                         'International Tables Vol C Tables 4.2.6.8 and 6.1.1.4'
    'S' 'S' 0.1246 0.1234
                         'International Tables Vol C Tables 4.2.6.8 and 6.1.1.4'
_computing_data_collection
;
APEX2 (Bruker, 2013)
;
_computing_cell_refinement
;
SAINT (Bruker, 2013)
;
_computing_data_reduction
;
SAINT (Bruker, 2013)
;
_computing_structure_solution
;
XS (Sheldrick, 2008)
;
_computing_structure_refinement
;
SHELXL (Sheldrick, 2015)
;
_computing_molecular_graphics
;
CrystalMaker (Palmer, 2007)
;
_computing_publication_material
;
Olex2 (Dolomanov <i>et al.</i>,  2009; Bourhis <i>et al.</i>,
2015)
;
loop_
    _atom_site_type_symbol
    _atom_site_label
    _atom_site_fract_x
    _atom_site_fract_y
    _atom_site_fract_z
    _atom_site_U_iso_or_equiv
    _atom_site_adp_type
    _atom_site_calc_flag
    _atom_site_occupancy
    _atom_site_disorder_assembly
    _atom_site_disorder_group
    S S1 0.84591(5) 0.72917(7) 0.62435(14) 0.0377(2) Uani d 1 . .
    O O1 0.92559(18) 0.7834(2) 0.5749(4) 0.0520(8) Uani d 1 . .
    O O2 0.84576(18) 0.6573(2) 0.7657(4) 0.0480(8) Uani d 1 . .
    O O3 0.82059(18) 0.6622(2) 0.4489(3) 0.0393(6) Uani d 1 . .
    O O4 0.7331(2) 0.7555(3) 0.1741(4) 0.0698(10) Uani d 1 . .
    O O5 0.6041(2) 0.8003(2) 0.2866(5) 0.0622(9) Uani d 1 . .
    O O6 0.43774(19) 0.4573(2) 0.3474(4) 0.0569(8) Uani d 1 . .
    O O7 0.5026(2) 0.3344(2) 0.4987(4) 0.0552(8) Uani d 1 . .
    N N1 0.6675(2) 0.7407(3) 0.2684(5) 0.0447(8) Uani d 1 . .
    N N2 0.5033(2) 0.4212(3) 0.4265(4) 0.0409(7) Uani d 1 . .
    C C1 0.5319(3) 1.0307(3) 0.6779(6) 0.0526(11) Uani d 1 . .
    H H1A 0.4769 0.9950 0.6376 0.079 Uiso calc 1 . .
    H H1B 0.5436 1.0927 0.6047 0.079 Uiso calc 1 . .
    H H1C 0.5240 1.0531 0.7991 0.079 Uiso calc 1 . .
    C C2 0.6109(2) 0.9555(3) 0.6659(5) 0.0383(9) Uani d 1 . .
    C C3 0.6881(3) 0.9821(3) 0.5730(5) 0.0391(9) Uani d 1 . .
    H H3 0.6911 1.0490 0.5167 0.047 Uiso calc 1 . .
    C C4 0.7608(2) 0.9138(3) 0.5602(4) 0.0360(8) Uani d 1 . .
    H H4 0.8130 0.9328 0.4950 0.043 Uiso calc 1 . .
    C C5 0.7559(2) 0.8168(2) 0.6448(4) 0.0299(7) Uani d 1 . .
    C C6 0.6796(2) 0.7879(3) 0.7391(4) 0.0345(8) Uani d 1 . .
    H H6 0.6770 0.7214 0.7966 0.041 Uiso calc 1 . .
    C C7 0.6077(2) 0.8575(3) 0.7480(5) 0.0373(8) Uani d 1 . .
    H H7 0.5551 0.8380 0.8114 0.045 Uiso calc 1 . .
    C C8 0.7418(2) 0.6020(3) 0.4478(5) 0.0323(8) Uani d 1 . .
    C C9 0.6651(2) 0.6401(3) 0.3637(4) 0.0307(7) Uani d 1 . .
    C C10 0.5859(2) 0.5833(3) 0.3596(5) 0.0337(8) Uani d 1 . .
    H H10 0.5329 0.6110 0.3061 0.040 Uiso calc 1 . .
    C C11 0.5861(2) 0.4846(3) 0.4361(5) 0.0323(8) Uani d 1 . .
    C C12 0.6613(2) 0.4440(3) 0.5188(5) 0.0363(8) Uani d 1 . .
    H H12 0.6593 0.3754 0.5693 0.044 Uiso calc 1 . .
    C C13 0.7395(2) 0.5035(3) 0.5279(5) 0.0362(8) Uani d 1 . .
    H H13 0.7911 0.4774 0.5880 0.043 Uiso calc 1 . .
loop_
    _atom_site_aniso_label
    _atom_site_aniso_U_11
    _atom_site_aniso_U_22
    _atom_site_aniso_U_33
    _atom_site_aniso_U_12
    _atom_site_aniso_U_13
    _atom_site_aniso_U_23
    S1 0.0284(4) 0.0403(4) 0.0443(5) 0.0001(4) -0.0037(5) 0.0048(5)
    O1 0.0275(12) 0.0566(16) 0.072(2) -0.0066(12) 0.0026(13) 0.0053(15)
    O2 0.0478(17) 0.0453(15) 0.0507(17) 0.0058(12) -0.0094(13) 0.0130(13)
    O3 0.0330(13) 0.0407(14) 0.0444(15) 0.0004(12) 0.0077(11) -0.0014(12)
    O4 0.077(2) 0.069(2) 0.063(2) -0.0155(17) 0.0088(18) 0.0306(17)
    O5 0.073(2) 0.0364(14) 0.077(2) 0.0159(15) -0.0244(17) 0.0065(15)
    O6 0.0387(16) 0.0549(17) 0.077(2) -0.0012(14) -0.0106(16) -0.0068(17)
    O7 0.070(2) 0.0441(15) 0.0517(17) -0.0187(14) 0.0021(15) 0.0053(14)
    N1 0.058(2) 0.0326(16) 0.044(2) -0.0040(16) -0.0153(17) 0.0052(14)
    N2 0.044(2) 0.0391(16) 0.0391(18) -0.0051(15) 0.0050(16) -0.0065(15)
    C1 0.051(2) 0.047(2) 0.059(3) 0.0125(18) -0.009(2) -0.011(2)
    C2 0.0358(19) 0.0371(18) 0.042(2) 0.0007(16) -0.0077(16) -0.0076(17)
    C3 0.050(2) 0.0285(17) 0.039(2) -0.0011(16) -0.0090(17) 0.0033(15)
    C4 0.0358(19) 0.0388(19) 0.0335(19) -0.0086(16) 0.0015(15) 0.0028(15)
    C5 0.0268(16) 0.0322(15) 0.0307(18) -0.0046(13) -0.0045(15) 0.0029(17)
    C6 0.037(2) 0.0323(18) 0.0342(19) -0.0063(15) -0.0001(16) 0.0020(16)
    C7 0.0304(18) 0.042(2) 0.039(2) -0.0069(16) 0.0000(16) -0.0065(17)
    C8 0.0294(18) 0.0328(18) 0.0346(17) 0.0035(14) 0.0080(15) 0.0015(16)
    C9 0.0383(19) 0.0254(16) 0.0283(16) 0.0049(15) 0.0017(15) 0.0020(14)
    C10 0.036(2) 0.0325(17) 0.0324(18) 0.0090(15) -0.0008(16) -0.0015(15)
    C11 0.0328(19) 0.0326(17) 0.0315(18) -0.0003(15) 0.0062(15) -0.0024(15)
    C12 0.044(2) 0.0280(17) 0.0366(19) 0.0059(15) 0.0014(17) 0.0056(15)
    C13 0.0362(19) 0.0326(17) 0.0397(19) 0.0112(15) 0.0006(16) 0.0040(16)
_geom_special_details
;
All e.s.d.'s (except the e.s.d. in the dihedral angle between two l.s. planes)
are estimated using the full covariance matrix. The cell e.s.d.'s are taken
into account individually in the estimation of e.s.d.'s in distances, angles
and torsion angles; correlations between e.s.d.'s in cell parameters are only
used when they are defined by crystal symmetry. An approximate (isotropic)
treatment of cell e.s.d.'s is used for estimating e.s.d.'s involving l.s.
planes.
;
loop_
    _geom_bond_atom_site_label_1
    _geom_bond_atom_site_label_2
    _geom_bond_site_symmetry_2
    _geom_bond_distance
    _geom_bond_publ_flag
    S1 O1 . 1.414(3) ?
    S1 O2 . 1.415(3) ?
    S1 O3 . 1.634(3) ?
    S1 C5 . 1.737(3) ?
    O3 C8 . 1.391(4) ?
    O4 N1 . 1.224(4) ?
    O5 N1 . 1.210(4) ?
    O6 N2 . 1.231(4) ?
    O7 N2 . 1.228(4) ?
    N1 C9 . 1.468(5) ?
    N2 C11 . 1.465(4) ?
    C1 H1A . 0.9800 ?
    C1 H1B . 0.9800 ?
    C1 H1C . 0.9800 ?
    C1 C2 . 1.507(5) ?
    C2 C3 . 1.387(5) ?
    C2 C7 . 1.391(5) ?
    C3 H3 . 0.9500 ?
    C3 C4 . 1.381(5) ?
    C4 H4 . 0.9500 ?
    C4 C5 . 1.390(4) ?
    C5 C6 . 1.388(5) ?
    C6 H6 . 0.9500 ?
    C6 C7 . 1.381(5) ?
    C7 H7 . 0.9500 ?
    C8 C9 . 1.389(5) ?
    C8 C13 . 1.389(5) ?
    C9 C10 . 1.374(5) ?
    C10 H10 . 0.9500 ?
    C10 C11 . 1.378(5) ?
    C11 C12 . 1.379(5) ?
    C12 H12 . 0.9500 ?
    C12 C13 . 1.379(5) ?
    C13 H13 . 0.9500 ?
loop_
    _geom_angle_atom_site_label_1
    _geom_angle_atom_site_label_2
    _geom_angle_atom_site_label_3
    _geom_angle_site_symmetry_1
    _geom_angle_site_symmetry_3
    _geom_angle
    _geom_angle_publ_flag
    O1 S1 O2 . . 121.20(17) ?
    O1 S1 O3 . . 102.73(16) ?
    O1 S1 C5 . . 110.64(16) ?
    O2 S1 O3 . . 107.40(14) ?
    O2 S1 C5 . . 109.80(17) ?
    O3 S1 C5 . . 103.27(15) ?
    C8 O3 S1 . . 118.7(2) ?
    O4 N1 C9 . . 116.5(3) ?
    O5 N1 O4 . . 125.9(3) ?
    O5 N1 C9 . . 117.6(4) ?
    O6 N2 C11 . . 118.6(3) ?
    O7 N2 O6 . . 123.2(3) ?
    O7 N2 C11 . . 118.3(3) ?
    H1A C1 H1B . . 109.5 ?
    H1A C1 H1C . . 109.5 ?
    H1B C1 H1C . . 109.5 ?
    C2 C1 H1A . . 109.5 ?
    C2 C1 H1B . . 109.5 ?
    C2 C1 H1C . . 109.5 ?
    C3 C2 C1 . . 121.0(3) ?
    C3 C2 C7 . . 118.5(3) ?
    C7 C2 C1 . . 120.5(3) ?
    C2 C3 H3 . . 119.2 ?
    C4 C3 C2 . . 121.6(3) ?
    C4 C3 H3 . . 119.2 ?
    C3 C4 H4 . . 120.7 ?
    C3 C4 C5 . . 118.6(3) ?
    C5 C4 H4 . . 120.7 ?
    C4 C5 S1 . . 118.8(3) ?
    C6 C5 S1 . . 120.0(2) ?
    C6 C5 C4 . . 121.2(3) ?
    C5 C6 H6 . . 120.6 ?
    C7 C6 C5 . . 118.8(3) ?
    C7 C6 H6 . . 120.6 ?
    C2 C7 H7 . . 119.4 ?
    C6 C7 C2 . . 121.3(3) ?
    C6 C7 H7 . . 119.4 ?
    C9 C8 O3 . . 119.7(3) ?
    C13 C8 O3 . . 120.6(3) ?
    C13 C8 C9 . . 119.8(3) ?
    C8 C9 N1 . . 120.8(3) ?
    C10 C9 N1 . . 117.5(3) ?
    C10 C9 C8 . . 121.6(3) ?
    C9 C10 H10 . . 121.3 ?
    C9 C10 C11 . . 117.5(3) ?
    C11 C10 H10 . . 121.3 ?
    C10 C11 N2 . . 118.2(3) ?
    C10 C11 C12 . . 122.3(3) ?
    C12 C11 N2 . . 119.5(3) ?
    C11 C12 H12 . . 120.2 ?
    C11 C12 C13 . . 119.7(3) ?
    C13 C12 H12 . . 120.2 ?
    C8 C13 H13 . . 120.5 ?
    C12 C13 C8 . . 119.1(3) ?
    C12 C13 H13 . . 120.5 ?
loop_
    _geom_torsion_atom_site_label_1
    _geom_torsion_atom_site_label_2
    _geom_torsion_atom_site_label_3
    _geom_torsion_atom_site_label_4
    _geom_torsion_site_symmetry_1
    _geom_torsion_site_symmetry_2
    _geom_torsion_site_symmetry_3
    _geom_torsion_site_symmetry_4
    _geom_torsion
    _geom_torsion_publ_flag
    S1 O3 C8 C9 . . . . 101.6(3) ?
    S1 O3 C8 C13 . . . . -79.5(4) ?
    S1 C5 C6 C7 . . . . -177.7(3) ?
    O1 S1 O3 C8 . . . . -177.1(2) ?
    O1 S1 C5 C4 . . . . 21.1(3) ?
    O1 S1 C5 C6 . . . . -161.2(3) ?
    O2 S1 O3 C8 . . . . 54.0(3) ?
    O2 S1 C5 C4 . . . . 157.5(3) ?
    O2 S1 C5 C6 . . . . -24.8(3) ?
    O3 S1 C5 C4 . . . . -88.2(3) ?
    O3 S1 C5 C6 . . . . 89.5(3) ?
    O3 C8 C9 N1 . . . . 3.0(5) ?
    O3 C8 C9 C10 . . . . -179.9(3) ?
    O3 C8 C13 C12 . . . . -177.6(3) ?
    O4 N1 C9 C8 . . . . 44.8(5) ?
    O4 N1 C9 C10 . . . . -132.4(4) ?
    O5 N1 C9 C8 . . . . -136.9(4) ?
    O5 N1 C9 C10 . . . . 46.0(5) ?
    O6 N2 C11 C10 . . . . 1.6(5) ?
    O6 N2 C11 C12 . . . . -177.8(3) ?
    O7 N2 C11 C10 . . . . -178.0(3) ?
    O7 N2 C11 C12 . . . . 2.6(5) ?
    N1 C9 C10 C11 . . . . 174.5(3) ?
    N2 C11 C12 C13 . . . . 179.9(3) ?
    C1 C2 C3 C4 . . . . -179.7(3) ?
    C1 C2 C7 C6 . . . . -179.7(4) ?
    C2 C3 C4 C5 . . . . -0.7(5) ?
    C3 C2 C7 C6 . . . . 0.5(5) ?
    C3 C4 C5 S1 . . . . 178.3(3) ?
    C3 C4 C5 C6 . . . . 0.6(5) ?
    C4 C5 C6 C7 . . . . 0.0(5) ?
    C5 S1 O3 C8 . . . . -62.0(3) ?
    C5 C6 C7 C2 . . . . -0.6(5) ?
    C7 C2 C3 C4 . . . . 0.2(5) ?
    C8 C9 C10 C11 . . . . -2.7(5) ?
    C9 C8 C13 C12 . . . . 1.4(5) ?
    C9 C10 C11 N2 . . . . -177.5(3) ?
    C9 C10 C11 C12 . . . . 1.9(5) ?
    C10 C11 C12 C13 . . . . 0.5(5) ?
    C11 C12 C13 C8 . . . . -2.2(5) ?
    C13 C8 C9 N1 . . . . -176.0(3) ?
    C13 C8 C9 C10 . . . . 1.1(5) ?
loop_
    _geom_hbond_atom_site_label_D
    _geom_hbond_atom_site_label_H
    _geom_hbond_atom_site_label_A
    _geom_hbond_site_symmetry_A
    _geom_hbond_distance_DH
    _geom_hbond_distance_HA
    _geom_hbond_distance_DA
    _geom_hbond_angle_DHA
    C3 H3 O2 3_654 0.95 2.42 3.273(5) 148.5
    C4 H4 O6 4_565 0.95 2.57 3.486(5) 161.9
    C7 H7 O7 2_665 0.95 2.75 3.499(5) 136.7
    C10 H10 O7 2_664 0.95 2.51 3.233(5) 132.7
    C12 H12 O4 3_645 0.95 2.34 3.087(5) 135.3
_shelxl_version_number        2.014
_iucr_refine_instructions_details
;
TITL gvs615b in Pna21 #33
REM reset to Pna21 #33
CELL 0.71073 14.7716 12.6403 7.6734 90 90 90
ZERR 4 0.0012 0.0011 0.0006 0 0 0
LATT -1
SYMM -X,-Y,0.5+Z
SYMM 0.5-X,0.5+Y,0.5+Z
SYMM 0.5+X,0.5-Y,+Z
SFAC C H N O S
UNIT 52 40 8 28 4
EQIV $1 1.5-X,-0.5+Y,0.5+Z
EQIV $2 1-X,1-Y,-0.5+Z
EQIV $3 1-X,1-Y,0.5+Z
EQIV $4 1.5-X,0.5+Y,-0.5+Z
EQIV $5 0.5+X,1.5-Y,+Z
L.S. 12
PLAN  5
SIZE 0.202 0.206 0.265
TEMP -100
HTAB C12 O4_$1
HTAB C10 O7_$2
HTAB C7 O7_$3
HTAB C3 O2_$4
HTAB C4 O6_$5
BOND
MORE -1
BOND $H
CONF
fmap 2
acta
REM <olex2.extras>
REM <HklSrc "%./gvs615b.hkl">
REM </olex2.extras>
WGHT    0.044800    0.268300
FVAR       0.21124
S1    5    0.845907    0.729167    0.624350    11.00000    0.02840    0.04031 =
         0.04434    0.00478   -0.00375    0.00006
O1    4    0.925591    0.783356    0.574910    11.00000    0.02747    0.05661 =
         0.07196    0.00534    0.00259   -0.00655
O2    4    0.845759    0.657317    0.765747    11.00000    0.04784    0.04530 =
         0.05074    0.01301   -0.00939    0.00580
O3    4    0.820590    0.662208    0.448881    11.00000    0.03297    0.04071 =
         0.04435   -0.00140    0.00770    0.00037
O4    4    0.733136    0.755503    0.174067    11.00000    0.07709    0.06900 =
         0.06322    0.03056    0.00876   -0.01545
O5    4    0.604097    0.800279    0.286634    11.00000    0.07338    0.03639 =
         0.07695    0.00653   -0.02439    0.01586
O6    4    0.437735    0.457314    0.347416    11.00000    0.03875    0.05488 =
         0.07693   -0.00680   -0.01061   -0.00118
O7    4    0.502556    0.334445    0.498730    11.00000    0.06975    0.04410 =
         0.05170    0.00532    0.00214   -0.01875
N1    3    0.667525    0.740745    0.268411    11.00000    0.05769    0.03261 =
         0.04372    0.00521   -0.01525   -0.00401
N2    3    0.503288    0.421157    0.426479    11.00000    0.04440    0.03915 =
         0.03908   -0.00648    0.00498   -0.00507
C1    1    0.531925    1.030666    0.677872    11.00000    0.05123    0.04717 =
         0.05939   -0.01125   -0.00922    0.01253
AFIX 137
H1A   2    0.476866    0.995004    0.637551    11.00000   -1.50000
H1B   2    0.543603    1.092721    0.604687    11.00000   -1.50000
H1C   2    0.523952    1.053132    0.799139    11.00000   -1.50000
AFIX   0
C2    1    0.610919    0.955510    0.665933    11.00000    0.03577    0.03706 =
         0.04193   -0.00759   -0.00770    0.00075
C3    1    0.688127    0.982105    0.572973    11.00000    0.05008    0.02855 =
         0.03879    0.00331   -0.00898   -0.00112
AFIX  43
H3    2    0.691113    1.048953    0.516685    11.00000   -1.20000
AFIX   0
C4    1    0.760764    0.913824    0.560208    11.00000    0.03577    0.03878 =
         0.03348    0.00279    0.00147   -0.00859
AFIX  43
H4    2    0.812964    0.932779    0.494980    11.00000   -1.20000
AFIX   0
C5    1    0.755913    0.816784    0.644783    11.00000    0.02675    0.03217 =
         0.03067    0.00287   -0.00446   -0.00458
C6    1    0.679639    0.787893    0.739146    11.00000    0.03691    0.03230 =
         0.03419    0.00198   -0.00007   -0.00634
AFIX  43
H6    2    0.676960    0.721398    0.796615    11.00000   -1.20000
AFIX   0
C7    1    0.607741    0.857475    0.748025    11.00000    0.03037    0.04207 =
         0.03933   -0.00648    0.00002   -0.00686
AFIX  43
H7    2    0.555075    0.838017    0.811438    11.00000   -1.20000
AFIX   0
C8    1    0.741761    0.601974    0.447847    11.00000    0.02943    0.03276 =
         0.03457    0.00146    0.00798    0.00355
C9    1    0.665134    0.640087    0.363654    11.00000    0.03834    0.02540 =
         0.02833    0.00203    0.00169    0.00492
C10   1    0.585866    0.583293    0.359591    11.00000    0.03610    0.03246 =
         0.03244   -0.00148   -0.00078    0.00903
AFIX  43
H10   2    0.532919    0.610972    0.306109    11.00000   -1.20000
AFIX   0
C11   1    0.586080    0.484644    0.436051    11.00000    0.03283    0.03256 =
         0.03153   -0.00242    0.00620   -0.00034
C12   1    0.661308    0.444019    0.518813    11.00000    0.04428    0.02800 =
         0.03656    0.00560    0.00144    0.00595
AFIX  43
H12   2    0.659302    0.375444    0.569328    11.00000   -1.20000
AFIX   0
C13   1    0.739486    0.503462    0.527877    11.00000    0.03624    0.03262 =
         0.03965    0.00402    0.00062    0.01115
AFIX  43
H13   2    0.791067    0.477367    0.588044    11.00000   -1.20000
AFIX   0
HKLF 4
REM  gvs615b in Pna21 #33
REM R1 =  0.0342 for    2326 Fo > 4sig(Fo)  and  0.0404 for all    2624 data
REM    209 parameters refined using      1 restraints
END
WGHT      0.0448      0.2683
REM Highest difference peak  0.180,  deepest hole -0.179,  1-sigma level  0.040
Q1    1   0.7029  0.6089  0.3543  11.00000  0.05    0.18
Q2    1   0.8502  0.8178  0.6229  11.00000  0.05    0.18
Q3    1   0.7190  0.7947  0.6426  11.00000  0.05    0.16
Q4    1   0.7500  0.8396  0.5759  11.00000  0.05    0.15
Q5    1   0.6611  0.9702  0.6788  11.00000  0.05    0.14
  REM The information below was added by Olex2.
  REM
  REM R1 = 0.0342 for 2326 Fo > 4sig(Fo) and 0.0404 for all 12068 data
  REM n/a parameters refined using n/a restraints
  REM Highest difference peak 0.18, deepest hole -0.18
  REM Mean Shift 0, Max Shift 0.000.
  REM +++ Tabular Listing of Refinement Information +++
  REM R1_all = 0.0404
  REM R1_gt = 0.0342
  REM wR_ref = 0.0876
  REM GOOF = 1.050
  REM Shift_max = 0.000
  REM Shift_mean = 0
  REM Reflections_all = 12068
  REM Reflections_gt = 2326
  REM Parameters = n/a
  REM Hole = -0.18
  REM Peak = 0.18
  REM Flack = -0.02(4)
;
