# Supplementary material for: Crystal structure of 2,4-di­nitro­phenyl 4-methyl­benzene­sulfonate: a new polymorph
Source: Acta Crystallogr E Crystallogr Commun. 2015 Aug 26;71(Pt 9):1085–8. doi: 10.1107/S2056989015015650 (PMC4555369; doi:10.1107/S2056989015015650)
Supplement: Supplementary file 2 [file e-71-01085-Isup2.hkl]

#
# h,k,l, Fc-squared, Fo-squared, sigma(Fo-squared), status flag
#
data_I
_shelx_title ' gvs615b in Pna21 no. 33'
_shelx_refln_list_code          4
_shelx_F_calc_maximum      140.23
_exptl_crystal_F_000       696.00
_reflns_d_resolution_high  0.8296

loop_
 _space_group_symop_operation_xyz
 'x, y, z'
 '-x, -y, z+1/2'
 '-x+1/2, y+1/2, z+1/2'
 'x+1/2, -y+1/2, z'

_cell_length_a    14.7716
_cell_length_b    12.6403
_cell_length_c     7.6734
_cell_angle_alpha  90.000
_cell_angle_beta   90.000
_cell_angle_gamma  90.000

_shelx_F_squared_multiplier     1.000

loop_
 _refln_index_h
 _refln_index_k
 _refln_index_l
 _refln_F_squared_calc
 _refln_F_squared_meas
 _refln_F_squared_sigma
 _refln_observed_status
   2   0  -9         17.57         18.46         5.90 o
   4   0  -9         60.13         80.43        15.02 o
   0   1  -9         31.71         14.52         6.22 o
   1   1  -9          5.66         -0.24         3.00 o
   2   1  -9         20.61         23.26         4.58 o
   3   1  -9          4.25          8.21         3.97 o
   1   2  -9         78.51         66.97         7.82 o
   2   2  -9         32.28         34.03         5.27 o
   3   2  -9         32.91         24.63         5.11 o
   0   3  -9        348.41        415.56        19.48 o
   1   3  -9        125.83        120.01         8.90 o
   2   3  -9        143.36        155.42         9.47 o
   0   0  -8        117.74        123.28        12.33 o
   2   0  -8         30.99         29.08         6.45 o
   4   0  -8        357.11        363.68        23.64 o
   6   0  -8        358.48        405.70        23.83 o
   8   0  -8        111.63        134.75        15.72 o
   1   1  -8          8.66          8.45         2.83 o
   2   1  -8          2.50          3.00         2.80 o
   3   1  -8         10.00          5.87         2.94 o
   4   1  -8         17.36         15.28         4.19 o
   5   1  -8         84.40         96.94         9.13 o
   6   1  -8         31.66         38.95         6.82 o
   7   1  -8          4.18          5.77         4.47 o
   8   1  -8         54.98         68.31         8.76 o
   0   2  -8        497.43        545.13        17.68 o
   1   2  -8         64.52         63.87         5.42 o
   2   2  -8         18.95         19.61         3.54 o
   3   2  -8         19.53         16.31         4.03 o
   4   2  -8         21.43         18.67         4.44 o
   5   2  -8         10.53         10.20         4.13 o
   6   2  -8        139.84        143.70        10.78 o
   7   2  -8         15.95          4.01         4.10 o
   8   2  -8          8.93          6.67         4.30 o
   1   3  -8          2.26          0.35         2.43 o
   2   3  -8        121.54        118.94         6.49 o
   3   3  -8         53.89         49.32         6.07 o
   4   3  -8          0.22         -0.27         2.89 o
   5   3  -8          5.92          0.09         3.14 o
   6   3  -8         14.77         13.85         6.40 o
   7   3  -8         10.94          8.02         4.62 o
   8   3  -8         14.94          8.54         4.73 o
   0   4  -8         70.26         72.03         9.35 o
   1   4  -8          6.61          5.08         2.64 o
   2   4  -8        110.03        116.37         7.40 o
   3   4  -8         27.93         31.96         4.67 o
   4   4  -8          1.71          4.30         3.20 o
   5   4  -8         53.39         46.70         6.87 o
   6   4  -8         81.17         90.82         9.22 o
   7   4  -8         27.07         22.85         5.77 o
   1   5  -8          8.14          5.94         3.24 o
   2   5  -8         88.73         90.16         7.21 o
   3   5  -8         85.11         75.32         6.52 o
   4   5  -8        114.53        119.79         9.20 o
   5   5  -8         91.72         76.30         8.87 o
   6   5  -8         37.26         15.23         7.63 o
   0   6  -8          1.68          1.01         5.07 o
   1   6  -8         27.21         22.73         4.55 o
   2   6  -8          1.76          0.12         2.58 o
   3   6  -8         40.30         37.32         4.91 o
   4   6  -8        211.79        240.84        13.21 o
   5   6  -8          1.58         -2.90         3.75 o
   1   7  -8         11.65          8.98         4.33 o
   2   7  -8          6.57         10.12         4.39 o
   3   7  -8         31.43         23.72         5.00 o
   2   0  -7        479.23        502.55        15.70 o
   4   0  -7        187.43        204.79        15.35 o
   6   0  -7         15.79         17.84         6.57 o
   8   0  -7        419.52        444.48        24.71 o
  10   0  -7         19.26         33.67         9.43 o
   0   1  -7        545.02        599.78        17.35 o
   1   1  -7         51.15         49.89         4.30 o
   2   1  -7        116.36        111.82         5.35 o
   3   1  -7         11.54          7.50         2.48 o
   4   1  -7        115.93        127.89         8.13 o
   5   1  -7         73.04         81.00         8.03 o
   6   1  -7        123.85        137.74        16.27 o
   7   1  -7         27.98         20.17         5.26 o
   8   1  -7         17.70         15.43         5.15 o
   9   1  -7         10.56         11.54         4.55 o
  10   1  -7        147.19        157.86        11.33 o
  11   1  -7         12.28          4.44         4.17 o
   1   2  -7         77.32         67.94         4.67 o
   2   2  -7        129.76        132.84         6.21 o
   3   2  -7        112.13        102.33         5.75 o
   4   2  -7        221.46        234.86        13.74 o
   5   2  -7          5.23          2.20         3.44 o
   6   2  -7        148.48        146.84         8.79 o
   7   2  -7         13.32         13.38         4.23 o
   8   2  -7        185.90        222.47        11.19 o
   9   2  -7         21.11         19.42         5.10 o
  10   2  -7         42.30         36.97         6.49 o
  11   2  -7         80.43         61.55         9.02 o
   0   3  -7         82.96         93.03         7.64 o
   1   3  -7         53.13         45.52         4.03 o
   2   3  -7        239.19        248.78         8.48 o
   3   3  -7        414.35        429.18        12.23 o
   4   3  -7         31.34         27.44         4.02 o
   5   3  -7         74.83         60.08         6.99 o
   6   3  -7          4.13          5.08         3.31 o
   7   3  -7         14.21         11.13         3.96 o
   8   3  -7         12.83         18.68         4.65 o
   9   3  -7         69.81         74.72         8.24 o
  10   3  -7        224.80        214.48        11.80 o
  11   3  -7        128.27        125.59        10.30 o
   1   4  -7        149.06        139.55         6.49 o
   2   4  -7        395.61        460.58        12.65 o
   3   4  -7        391.03        419.36        13.73 o
   4   4  -7        110.22        119.28         8.21 o
   5   4  -7         13.13         15.12         4.04 o
   6   4  -7         12.57         14.84         4.16 o
   7   4  -7         95.71         98.55        10.70 o
   8   4  -7         48.51         40.96         6.31 o
   9   4  -7         18.76         19.98         7.58 o
  10   4  -7        122.18        140.14        10.04 o
   0   5  -7          0.48          1.84         2.53 o
   1   5  -7         12.53         10.57         3.14 o
   2   5  -7        115.29        110.93         6.46 o
   3   5  -7        122.34        114.59         7.47 o
   4   5  -7         23.44         20.62         3.84 o
   5   5  -7        180.30        197.66         9.04 o
   6   5  -7         62.10         68.66         7.25 o
   7   5  -7         98.03        100.93        10.50 o
   8   5  -7         39.29         45.76         6.58 o
   9   5  -7          3.17          2.94         4.33 o
  10   5  -7        121.27        105.57        18.35 o
   1   6  -7         29.92         17.63         3.50 o
   2   6  -7         19.96         14.03         3.33 o
   3   6  -7         47.08         64.22         5.80 o
   4   6  -7        103.09        112.03         7.25 o
   5   6  -7         41.95         34.35         5.00 o
   6   6  -7         70.09         71.70         8.03 o
   7   6  -7         40.78         36.58         6.53 o
   8   6  -7        120.73        145.53        11.73 o
   9   6  -7        105.81        103.39        11.87 o
   0   7  -7         20.27         23.99         7.16 o
   1   7  -7         31.71         25.34         4.35 o
   2   7  -7         66.65         75.92         7.69 o
   3   7  -7         84.11         84.27         7.16 o
   4   7  -7         29.58         25.07         4.53 o
   5   7  -7          0.93         -3.02         3.02 o
   6   7  -7        216.02        196.50        11.82 o
   7   7  -7         74.97         82.13         9.70 o
   8   7  -7         83.47         76.78        10.48 o
   1   8  -7          2.77          3.28         3.49 o
   2   8  -7         64.61         67.50         6.72 o
   3   8  -7        193.03        207.47        11.26 o
   4   8  -7         23.83         23.68         5.14 o
   5   8  -7         17.42          4.61         6.24 o
   6   8  -7          1.85          1.55         3.38 o
   0   9  -7         13.56          4.71         6.72 o
   1   9  -7         32.47         36.82         9.19 o
   2   9  -7         11.11         11.66         4.40 o
   3   9  -7          9.21         11.12         4.23 o
   4   9  -7         46.69         49.54         9.02 o
   0   0  -6        541.91        553.04        21.60 o
   2   0  -6         89.14         87.76         6.05 o
   4   0  -6        462.64        448.55        21.45 o
   6   0  -6        454.96        536.51        24.09 o
   8   0  -6        126.39        116.95        13.13 o
  10   0  -6        167.14        161.49        14.94 o
  12   0  -6         63.28         74.60        14.23 o
   1   1  -6         56.98         54.83         3.89 o
   2   1  -6        489.71        488.70        10.09 o
   3   1  -6        446.14        455.38         9.71 o
   4   1  -6        478.96        511.16        20.09 o
   5   1  -6         26.34         25.77         4.70 o
   6   1  -6         13.39         14.69         3.55 o
   7   1  -6          4.39          4.21         2.91 o
   8   1  -6        367.99        364.92        13.45 o
   9   1  -6        186.32        178.48         9.77 o
  10   1  -6         90.12         86.43         8.70 o
  11   1  -6          3.57          6.55         4.09 o
  12   1  -6        113.82        105.19        10.42 o
  13   1  -6         29.80         23.29         5.69 o
   0   2  -6       1475.35       1555.01        29.32 o
   1   2  -6        156.62        154.38         5.55 o
   2   2  -6        261.22        261.81         6.82 o
   3   2  -6        238.94        241.30         6.61 o
   4   2  -6        560.78        602.96        12.71 o
   5   2  -6         87.29         92.60         5.68 o
   6   2  -6        224.41        248.02        10.44 o
   7   2  -6         36.52         33.79         5.10 o
   8   2  -6         86.80         92.33         7.51 o
   9   2  -6         81.92         67.97         8.14 o
  10   2  -6        297.20        317.18        13.35 o
  11   2  -6         41.10         51.29         6.85 o
  12   2  -6        110.14        115.91         8.99 o
  13   2  -6          4.89         13.43         4.58 o
   1   3  -6        468.53        497.81        10.25 o
   2   3  -6         57.70         62.85         3.88 o
   3   3  -6        286.61        281.31         8.39 o
   4   3  -6        333.83        338.05         9.40 o
   5   3  -6          0.99          0.82         2.02 o
   6   3  -6         14.21         16.22         3.76 o
   7   3  -6        215.97        207.78        11.23 o
   8   3  -6        203.68        200.42        10.08 o
   9   3  -6        146.00        150.27         9.42 o
  10   3  -6         51.16         66.74         7.87 o
  11   3  -6         89.11         95.31         9.98 o
  12   3  -6        151.67        163.24        10.49 o
  13   3  -6          3.05          4.39         3.79 o
   0   4  -6        106.39        100.72        10.12 o
   1   4  -6         42.78         33.24         3.26 o
   2   4  -6         28.53         26.38         2.95 o
   3   4  -6        149.65        146.41         6.21 o
   4   4  -6        621.14        645.27        14.88 o
   5   4  -6        262.70        255.90        10.36 o
   6   4  -6        219.84        233.46        13.29 o
   7   4  -6        179.57        187.82         9.48 o
   8   4  -6        177.54        160.49        13.15 o
   9   4  -6         43.86         43.47         6.17 o
  10   4  -6         62.87         62.85         7.42 o
  11   4  -6         32.62         20.93         4.92 o
  12   4  -6         48.56         46.68         7.09 o
   1   5  -6         20.46         20.06         2.75 o
   2   5  -6          7.76          5.71         2.09 o
   3   5  -6         67.33         63.30         5.65 o
   4   5  -6        478.37        470.85        12.31 o
   5   5  -6        297.50        298.19         9.19 o
   6   5  -6         36.88         40.36         4.58 o
   7   5  -6        153.53        168.98         9.15 o
   8   5  -6        323.67        343.28        13.22 o
   9   5  -6         28.37         24.33         5.08 o
  10   5  -6         68.56         53.34         7.95 o
  11   5  -6         20.81         16.49         5.47 o
  12   5  -6         27.54         16.55         5.80 o
   0   6  -6          3.77          6.65         2.75 o
   1   6  -6         69.50         70.51         4.58 o
   2   6  -6         47.65         40.38         3.98 o
   3   6  -6          2.11         -1.26         1.90 o
   4   6  -6        375.38        380.87        10.38 o
   5   6  -6        462.50        473.63        11.87 o
   6   6  -6        203.27        224.83         9.09 o
   7   6  -6        283.06        289.95        12.63 o
   8   6  -6        122.12        117.91        16.21 o
   9   6  -6         39.98         37.61         6.71 o
  10   6  -6         88.50         92.14        10.45 o
  11   6  -6         65.86         70.49         9.15 o
   1   7  -6        137.07        136.15         6.70 o
   2   7  -6         23.13         26.18         3.74 o
   3   7  -6          7.05         10.20         2.70 o
   4   7  -6         10.43         10.00         3.13 o
   5   7  -6        180.25        185.05         9.24 o
   6   7  -6        102.51         97.51         7.42 o
   7   7  -6         10.66          6.91         3.25 o
   8   7  -6         51.42         44.11        10.80 o
   9   7  -6         48.71         54.10         7.94 o
  10   7  -6         24.10         24.91         6.26 o
   0   8  -6         66.82         55.17         7.50 o
   1   8  -6        205.18        193.92         9.05 o
   2   8  -6          9.45          4.47         2.72 o
   3   8  -6         19.64         10.09         3.37 o
   4   8  -6        140.26        152.46         8.38 o
   5   8  -6          6.52          4.40         2.99 o
   6   8  -6         24.69         17.53         4.22 o
   7   8  -6         10.90         12.77         4.07 o
   8   8  -6         35.30         31.81         6.31 o
   9   8  -6        136.44        178.12        12.12 o
   1   9  -6         32.03         30.43         7.59 o
   2   9  -6         50.24         47.93         6.76 o
   3   9  -6          1.14          1.39         2.80 o
   4   9  -6         30.75         30.66         4.86 o
   5   9  -6         12.14         10.58         3.73 o
   6   9  -6          7.06          5.14         3.35 o
   7   9  -6         27.29         25.97         5.04 o
   8   9  -6          3.24         -0.13         3.60 o
   0  10  -6        111.64        107.57        17.26 o
   1  10  -6        105.14         94.44         9.69 o
   2  10  -6         12.32          6.23         4.67 o
   3  10  -6          5.95          8.04         4.21 o
   4  10  -6          5.74          3.82         3.51 o
   5  10  -6         22.45         26.62         5.23 o
   6  10  -6         22.02         25.56         5.42 o
   1  11  -6         37.95         36.83         8.94 o
   2  11  -6          9.95          4.33         4.63 o
   3  11  -6         52.01         54.05        11.16 o
   4  11  -6         30.15         24.84         6.77 o
   2   0  -5       1477.39       1502.55        26.83 o
   4   0  -5       1959.39       2123.16        42.94 o
   6   0  -5        138.77        140.67        11.35 o
   8   0  -5        438.87        471.66        48.97 o
  10   0  -5        130.22        120.36        12.67 o
  12   0  -5         87.53        105.71        35.18 o
  14   0  -5        175.31        162.53        16.49 o
   0   1  -5       1091.26       1059.48        21.25 o
   1   1  -5         41.38         31.37         2.78 o
   2   1  -5        300.96        287.32         6.49 o
   3   1  -5        265.54        298.37         6.71 o
   4   1  -5         35.75         29.59         3.10 o
   5   1  -5        134.54        123.44         6.77 o
   6   1  -5        353.77        332.65        11.18 o
   7   1  -5          4.94          5.78         2.55 o
   8   1  -5         10.07         13.57         3.52 o
   9   1  -5        105.90        103.64         7.23 o
  10   1  -5        479.69        502.04        16.32 o
  11   1  -5         24.29         24.48         4.79 o
  12   1  -5        101.22         98.60         8.00 o
  13   1  -5          0.39          0.27         2.92 o
  14   1  -5         83.98         79.82         8.44 o
   1   2  -5        129.32        127.89         3.94 o
   2   2  -5       1104.07       1126.70        14.81 o
   3   2  -5          7.92          4.59         1.44 o
   4   2  -5         35.07         30.62         2.96 o
   5   2  -5         36.37         36.75         3.65 o
   6   2  -5         74.02         74.60         4.91 o
   7   2  -5         18.14         14.18         3.56 o
   8   2  -5        145.49        150.24         8.18 o
   9   2  -5         31.55         30.00         4.93 o
  10   2  -5        190.33        199.35        10.11 o
  11   2  -5        113.53        121.59         8.52 o
  12   2  -5         48.79         44.46         6.38 o
  13   2  -5         14.70         14.99         4.46 o
  14   2  -5         62.65         67.45         9.61 o
   0   3  -5        609.82        616.59        13.25 o
   1   3  -5        323.68        309.11         6.44 o
   2   3  -5          7.84          4.31         1.36 o
   3   3  -5         39.22         36.37         3.01 o
   4   3  -5        131.97        130.78         5.68 o
   5   3  -5        453.56        393.86        10.44 o
   6   3  -5        332.38        343.66         9.88 o
   7   3  -5         28.50         23.64         4.19 o
   8   3  -5        108.18        105.17         9.85 o
   9   3  -5          8.04          5.42         2.98 o
  10   3  -5         43.01         31.09         5.20 o
  11   3  -5         72.29         63.97         7.25 o
  12   3  -5        123.52        113.52        10.50 o
  13   3  -5         30.25         34.18         6.18 o
  14   3  -5         68.96         84.76         9.06 o
   1   4  -5         99.02         85.62         3.36 o
   2   4  -5        418.79        400.02         8.46 o
   3   4  -5        583.19        579.10        10.50 o
   4   4  -5        647.97        663.35        15.27 o
   5   4  -5         53.39         44.00         4.30 o
   6   4  -5         51.44         40.40         4.27 o
   7   4  -5         16.41         12.30         2.86 o
   8   4  -5        285.48        291.17        11.34 o
   9   4  -5        426.56        479.90        15.17 o
  10   4  -5        109.59        114.24         8.87 o
  11   4  -5        115.18        120.81         8.62 o
  12   4  -5        260.17        242.66        11.80 o
  13   4  -5         16.03         22.21         5.50 o
  14   4  -5         97.12        110.91        11.34 o
   0   5  -5        155.31        148.31         6.26 o
   1   5  -5         32.64         22.08         2.38 o
   2   5  -5        166.61        161.67         5.37 o
   3   5  -5        736.32        743.35        13.62 o
   4   5  -5       1209.38       1221.14        19.06 o
   5   5  -5        740.98        738.66        15.39 o
   6   5  -5        363.31        341.91        11.69 o
   7   5  -5        628.93        660.36        15.36 o
   8   5  -5         11.34         13.64         3.81 o
   9   5  -5        565.89        618.56        17.38 o
  10   5  -5        310.07        307.26        12.73 o
  11   5  -5         17.56         24.52         5.54 o
  12   5  -5          1.24          4.42         3.98 o
  13   5  -5          1.41          2.32         3.73 o
   1   6  -5         26.51         26.49         2.72 o
   2   6  -5        160.57        156.16         5.37 o
   3   6  -5         30.92         24.73         3.04 o
   4   6  -5        149.04        141.60         5.91 o
   5   6  -5        456.15        461.19        11.95 o
   6   6  -5        180.74        179.29         8.45 o
   7   6  -5        130.40        132.69         7.67 o
   8   6  -5        129.76        127.47         7.71 o
   9   6  -5        148.08        139.21         9.66 o
  10   6  -5         95.25        101.09         9.59 o
  11   6  -5         23.75         22.00         5.35 o
  12   6  -5         54.82         52.18         9.27 o
  13   6  -5         42.24         35.17         6.99 o
   0   7  -5         16.37          8.46         4.43 o
   1   7  -5        199.78        172.39        10.46 o
   2   7  -5         58.18         44.80         4.11 o
   3   7  -5        122.15        107.60         5.18 o
   4   7  -5        128.86        121.47         6.24 o
   5   7  -5        113.01        119.73         7.23 o
   6   7  -5        333.76        360.21        12.29 o
   7   7  -5        159.94        162.28        10.13 o
   8   7  -5         17.10         13.92         4.29 o
   9   7  -5        182.48        212.75        11.91 o
  10   7  -5         35.47         24.85         6.99 o
  11   7  -5        255.77        239.57        13.36 o
  12   7  -5          3.45         -0.36         3.91 o
   1   8  -5        208.58        214.12         7.28 o
   2   8  -5         67.08         77.07         5.73 o
   3   8  -5         17.80         16.79         3.61 o
   4   8  -5          5.13          8.47         2.93 o
   5   8  -5         87.24         89.00         6.83 o
   6   8  -5          9.47         11.32         3.53 o
   7   8  -5        277.05        271.94        11.18 o
   8   8  -5         22.28         23.57         5.11 o
   9   8  -5          0.47         -1.57         3.54 o
  10   8  -5         48.34         53.71         7.65 o
  11   8  -5         42.66         52.54         7.90 o
   0   9  -5         85.45        106.83         8.34 o
   1   9  -5        316.60        319.30        11.59 o
   2   9  -5         58.70         45.43         5.32 o
   3   9  -5         34.71         39.83         5.31 o
   4   9  -5          8.04          5.27         2.89 o
   5   9  -5        206.87        242.18        10.56 o
   6   9  -5        118.61        122.41         7.84 o
   7   9  -5         41.82         38.02         5.52 o
   8   9  -5         18.53         11.02         5.01 o
   9   9  -5         37.67         35.28         6.44 o
  10   9  -5          2.23          3.37         4.21 o
   1  10  -5         57.09         58.88         8.44 o
   2  10  -5         23.00         11.83         4.06 o
   3  10  -5         95.59        106.58         9.70 o
   4  10  -5         33.97         35.53         5.68 o
   5  10  -5         82.49         80.07         7.69 o
   6  10  -5          9.46         11.44         3.96 o
   7  10  -5         75.82         76.23         8.93 o
   8  10  -5         26.93         20.09         5.29 o
   9  10  -5         22.17         18.59         5.40 o
   0  11  -5         37.28         32.90        15.13 o
   1  11  -5         70.23         74.45         8.01 o
   2  11  -5          5.72          1.31         3.02 o
   3  11  -5         17.49         17.32         4.80 o
   4  11  -5         24.94         25.49         5.19 o
   5  11  -5         22.98         28.67         5.66 o
   6  11  -5         74.96         92.98         9.08 o
   7  11  -5          9.69          7.87         9.24 o
   1  12  -5          1.26         -0.16         3.21 o
   2  12  -5         25.23         17.63         5.43 o
   3  12  -5         30.16         26.22         5.56 o
   4  12  -5         70.89         60.55         7.76 o
   5  12  -5         43.61         46.31         7.20 o
   0   0  -4         13.51         11.40         3.34 o
   2   0  -4         34.36         25.11         3.25 o
   4   0  -4        886.23        883.01        17.68 o
   6   0  -4        305.63        331.64         9.55 o
   8   0  -4        469.82        468.08        17.42 o
  10   0  -4        616.69        652.15        22.47 o
  12   0  -4         27.16         32.02         6.76 o
  14   0  -4        303.20        297.64        24.32 o
  16   0  -4         78.59         92.55        18.04 o
   1   1  -4        176.72        202.20         4.80 o
   2   1  -4        965.99        907.25        11.87 o
   3   1  -4         62.56         57.77         2.74 o
   4   1  -4        218.32        218.75         5.68 o
   5   1  -4        295.71        288.76         6.57 o
   6   1  -4        164.52        152.25         5.70 o
   7   1  -4        135.97        143.79         8.95 o
   8   1  -4        220.44        201.31         8.64 o
   9   1  -4         99.36         97.61         6.51 o
  10   1  -4         58.79         63.73         6.55 o
  11   1  -4        127.77        124.21         7.92 o
  12   1  -4        186.94        217.63        10.33 o
  13   1  -4         15.78         14.48         4.03 o
  14   1  -4         52.18         77.29        11.00 o
  15   1  -4         40.38         61.35         7.44 o
  16   1  -4         10.55         10.52         9.64 o
   0   2  -4         27.89         24.56         2.85 o
   1   2  -4        460.83        429.55         6.84 o
   2   2  -4       3520.71       3580.20        31.50 o
   3   2  -4        860.11        865.26        12.26 o
   4   2  -4        791.28        803.58        11.72 o
   5   2  -4        112.09        123.40         5.13 o
   6   2  -4         16.16         20.72         2.80 o
   7   2  -4         15.22          8.85         2.37 o
   8   2  -4        176.68        185.31         8.33 o
   9   2  -4         59.68         63.60         6.20 o
  10   2  -4        929.32        956.22        36.58 o
  11   2  -4         12.40          8.95         4.10 o
  12   2  -4         82.78         82.95         7.57 o
  13   2  -4         30.95         14.21         4.29 o
  14   2  -4        104.40         96.01         8.86 o
  15   2  -4         40.05         47.57         6.79 o
   1   3  -4         59.25         54.70         3.58 o
   2   3  -4       3983.09       4123.47        35.56 o
   3   3  -4       1834.56       1930.93        20.06 o
   4   3  -4        904.71        908.66        12.82 o
   5   3  -4        196.85        190.35         6.55 o
   6   3  -4        319.56        317.17         8.85 o
   7   3  -4        100.65         91.31         4.91 o
   8   3  -4        621.07        632.98        16.05 o
   9   3  -4         73.27         65.99         6.34 o
  10   3  -4        530.80        545.66        15.70 o
  11   3  -4        273.59        252.99        18.04 o
  12   3  -4        135.35        127.26         8.48 o
  13   3  -4         36.90         31.46         5.30 o
  14   3  -4        226.74        238.34        11.76 o
  15   3  -4        146.02        130.41        11.70 o
   0   4  -4        832.84        847.55        15.22 o
   1   4  -4         19.41         17.43         1.75 o
   2   4  -4         94.90         85.01         3.19 o
   3   4  -4       1483.58       1507.95        16.99 o
   4   4  -4        182.06        181.22         5.08 o
   5   4  -4        357.30        313.35         8.70 o
   6   4  -4        183.30        178.43         6.68 o
   7   4  -4          7.06          9.60         2.37 o
   8   4  -4        137.48        122.23         8.31 o
   9   4  -4        456.63        478.31        14.29 o
  10   4  -4        114.46        108.65         7.35 o
  11   4  -4        138.26        121.46         9.66 o
  12   4  -4         13.37         12.76         3.82 o
  13   4  -4          2.81          6.94         3.49 o
  14   4  -4         82.43         90.43        11.03 o
  15   4  -4          3.00          3.48         5.00 o
   1   5  -4        148.72        136.29         4.13 o
   2   5  -4        375.65        347.77         6.73 o
   3   5  -4        192.34        183.82         4.74 o
   4   5  -4       1207.86       1248.66        16.45 o
   5   5  -4        232.06        227.53        10.29 o
   6   5  -4         44.79         39.47         3.91 o
   7   5  -4        169.04        157.56         6.63 o
   8   5  -4       1190.25       1251.68        24.48 o
   9   5  -4          8.85          8.52         3.17 o
  10   5  -4        131.91        131.49         9.25 o
  11   5  -4          8.24          8.46         3.75 o
  12   5  -4         86.88         80.19         8.80 o
  13   5  -4         96.87        127.05        10.07 o
  14   5  -4        115.30        114.27        10.20 o
   0   6  -4       1079.81       1080.73        21.13 o
   1   6  -4        283.02        258.46         5.95 o
   2   6  -4        147.42        139.33         4.36 o
   3   6  -4        137.33        139.73         4.33 o
   4   6  -4        230.56        226.88         8.40 o
   5   6  -4        191.31        170.06         6.75 o
   6   6  -4         80.35         71.09         4.88 o
   7   6  -4        350.67        365.32        12.63 o
   8   6  -4        286.22        310.85        12.81 o
   9   6  -4         77.95         81.65        12.62 o
  10   6  -4          5.55          6.57         3.42 o
  11   6  -4        148.48        161.20        14.54 o
  12   6  -4         34.79         25.74         5.59 o
  13   6  -4          2.56          2.81         3.99 o
  14   6  -4         90.70         77.41        11.50 o
   1   7  -4         34.86         30.80         2.83 o
   2   7  -4        617.11        628.18        10.12 o
   3   7  -4       1185.40       1214.39        15.54 o
   4   7  -4        188.28        175.41         6.74 o
   5   7  -4         98.03         86.13         5.94 o
   6   7  -4        296.54        297.90        10.67 o
   7   7  -4        770.25        806.52        18.73 o
   8   7  -4        450.88        498.78        16.99 o
   9   7  -4        383.97        404.94        20.37 o
  10   7  -4         80.20         72.31        10.92 o
  11   7  -4         40.03         40.55         8.22 o
  12   7  -4         30.13         33.39         6.30 o
  13   7  -4         46.55         34.28         6.61 o
   0   8  -4         25.94         23.35         3.74 o
   1   8  -4        438.19        427.18         9.03 o
   2   8  -4          7.85         11.32         2.17 o
   3   8  -4         34.51         32.69         3.36 o
   4   8  -4        178.03        184.84         8.29 o
   5   8  -4        546.16        551.10        17.68 o
   6   8  -4        756.77        791.07        18.67 o
   7   8  -4        499.57        500.26        17.00 o
   8   8  -4         13.05          9.32         3.72 o
   9   8  -4         46.46         47.23         6.89 o
  10   8  -4         22.57         20.36         5.11 o
  11   8  -4        182.37        185.32        11.72 o
  12   8  -4          1.88         -1.04         3.90 o
  13   8  -4         12.11          8.82         5.67 o
   1   9  -4         35.40         29.59         3.66 o
   2   9  -4         41.94         41.71         3.94 o
   3   9  -4        404.44        391.93        12.95 o
   4   9  -4         54.77         53.11         5.78 o
   5   9  -4          4.52          4.70         2.64 o
   6   9  -4         97.35        101.34         7.16 o
   7   9  -4         54.52         59.09         7.26 o
   8   9  -4         28.92         25.25         5.33 o
   9   9  -4        130.95        150.27        10.15 o
  10   9  -4         22.69         14.39         4.93 o
  11   9  -4         90.43        108.73        10.12 o
  12   9  -4          7.32          1.57         4.18 o
   0  10  -4         42.77         55.15         6.99 o
   1  10  -4        253.30        262.07        12.43 o
   2  10  -4         29.99         24.47         3.76 o
   3  10  -4          6.71          5.72         3.15 o
   4  10  -4          9.99          6.51         3.41 o
   5  10  -4        159.55        168.82         9.57 o
   6  10  -4         64.02         56.15         7.22 o
   7  10  -4         38.57         33.31         6.01 o
   8  10  -4          2.11         -0.06         3.26 o
   9  10  -4         85.32         84.22         8.77 o
  10  10  -4         45.87         44.81         7.11 o
  11  10  -4         96.62         69.02        19.05 o
   1  11  -4        186.34        192.84         8.09 o
   2  11  -4         65.49         51.70         5.73 o
   3  11  -4        127.89        120.41         8.40 o
   4  11  -4         27.44         22.60         4.93 o
   5  11  -4          3.77          2.11         3.50 o
   6  11  -4          2.61          5.67         3.88 o
   7  11  -4         96.03        115.51        17.56 o
   8  11  -4          9.71         28.06         6.71 o
   9  11  -4         33.05         36.79         6.68 o
   0  12  -4         29.50         16.39         5.09 o
   1  12  -4        297.01        314.61        10.99 o
   2  12  -4         22.17         24.82         5.02 o
   3  12  -4         23.19         19.91         4.55 o
   4  12  -4          6.89          4.30         3.58 o
   5  12  -4         60.10         61.47         9.89 o
   6  12  -4         27.66         26.13         6.73 o
   7  12  -4          3.87          6.57         4.93 o
   1  13  -4         13.35          7.47         3.98 o
   2  13  -4         87.77        101.81         8.83 o
   3  13  -4         64.73         66.27         8.00 o
   4  13  -4         10.10          9.01         4.71 o
   5  13  -4         20.88         17.79         9.16 o
   2   0  -3        304.31        303.01         7.20 o
   4   0  -3       1633.08       1776.79        27.38 o
   6   0  -3        252.13        255.27         8.02 o
   8   0  -3        264.23        269.05        18.24 o
  10   0  -3         35.82         22.29         4.89 o
  12   0  -3       1111.83       1212.20        42.26 o
  14   0  -3        387.65        395.72        18.66 o
  16   0  -3         18.99         18.38        11.21 o
   0   1  -3       2845.81       2739.77        34.15 o
   1   1  -3       2748.18       2945.99        25.58 o
   2   1  -3        792.52        789.38        11.18 o
   3   1  -3        194.16        196.68         4.51 o
   4   1  -3        872.17        866.92        12.07 o
   5   1  -3        386.26        433.74         7.48 o
   6   1  -3       1177.93       1207.15        15.57 o
   7   1  -3         27.17         27.17         2.24 o
   8   1  -3        305.29        290.14         9.61 o
   9   1  -3        180.10        171.86         7.68 o
  10   1  -3        198.33        216.12         8.93 o
  11   1  -3         72.27         61.47         6.59 o
  12   1  -3        336.46        367.93        12.75 o
  13   1  -3         92.86        100.34         7.73 o
  14   1  -3        265.25        276.86        11.82 o
  15   1  -3         65.77         57.33         8.28 o
  16   1  -3        129.87        122.64        13.00 o
   1   2  -3       1618.89       1654.07        15.87 o
   2   2  -3        236.51        222.51         4.56 o
   3   2  -3          5.84          6.99         0.97 o
   4   2  -3        317.69        287.88         5.90 o
   5   2  -3        983.65       1018.19        14.09 o
   6   2  -3         82.09         88.39         4.95 o
   7   2  -3        235.74        232.47         6.19 o
   8   2  -3        298.10        291.94         9.70 o
   9   2  -3         34.64         38.13         4.49 o
  10   2  -3        380.82        354.68        11.64 o
  11   2  -3        231.08        232.08         9.76 o
  12   2  -3        182.95        178.98        17.32 o
  13   2  -3         31.70         29.70         4.89 o
  14   2  -3         53.59         43.64         6.10 o
  15   2  -3         10.87          2.22         4.11 o
  16   2  -3          8.50          9.90         4.97 o
   0   3  -3       2334.70       2354.95        30.07 o
   1   3  -3        538.86        524.57         7.14 o
   2   3  -3        351.20        347.90         5.76 o
   3   3  -3        596.65        650.48         8.57 o
   4   3  -3       2216.84       2243.94        22.70 o
   5   3  -3         91.73         84.07         3.14 o
   6   3  -3        144.50        129.41         4.11 o
   7   3  -3         31.40         32.91         2.68 o
   8   3  -3         37.54         28.94         3.81 o
   9   3  -3        121.80        121.65         6.67 o
  10   3  -3        938.69        963.59        20.53 o
  11   3  -3        144.18        135.60        10.38 o
  12   3  -3        136.63        130.25         9.04 o
  13   3  -3         17.91         15.18         3.74 o
  14   3  -3         14.48         12.68         3.98 o
  15   3  -3         40.20         48.95         7.73 o
  16   3  -3        157.60        170.47        13.52 o
   1   4  -3         20.00         19.38         1.75 o
   2   4  -3       1520.57       1523.38        16.17 o
   3   4  -3        771.74        783.52        10.10 o
   4   4  -3        666.89        682.60         9.25 o
   5   4  -3        266.49        267.37         5.36 o
   6   4  -3         47.50         47.30         2.95 o
   7   4  -3        175.46        169.83         9.14 o
   8   4  -3        479.28        436.89        12.19 o
   9   4  -3        296.93        281.75        10.19 o
  10   4  -3        265.52        255.99        10.03 o
  11   4  -3         66.89         68.34         6.11 o
  12   4  -3        313.63        353.02        12.66 o
  13   4  -3         57.82         44.23         5.75 o
  14   4  -3        182.48        197.96        14.09 o
  15   4  -3         11.27          5.60         7.24 o
  16   4  -3        135.69        126.21        13.03 o
   0   5  -3       6810.85       7137.95        90.66 o
   1   5  -3        391.09        428.53         7.04 o
   2   5  -3        323.63        331.06         6.05 o
   3   5  -3        878.74        944.48        11.78 o
   4   5  -3       3203.70       3424.37        32.00 o
   5   5  -3        534.65        530.29         8.75 o
   6   5  -3       1185.25       1206.85        18.73 o
   7   5  -3        237.82        214.62         8.27 o
   8   5  -3         49.00         46.63         4.81 o
   9   5  -3        532.94        539.34        14.43 o
  10   5  -3        114.84        114.11         7.08 o
  11   5  -3        131.07        150.23        12.62 o
  12   5  -3        325.41        307.64        13.46 o
  13   5  -3        112.51        115.70         9.04 o
  14   5  -3          3.07          4.39         4.69 o
  15   5  -3         27.05         22.04         6.75 o
   1   6  -3        523.52        554.60         9.19 o
   2   6  -3        764.34        748.05        10.35 o
   3   6  -3        576.15        592.27         8.96 o
   4   6  -3       1170.46       1136.58        13.83 o
   5   6  -3        170.28        148.13         5.51 o
   6   6  -3         29.79         28.35         3.20 o
   7   6  -3        394.47        391.00        11.30 o
   8   6  -3        584.28        631.76        18.92 o
   9   6  -3         85.03         93.22         7.30 o
  10   6  -3         12.49          8.26         3.49 o
  11   6  -3         76.39         50.27         6.93 o
  12   6  -3         95.49         98.05         8.77 o
  13   6  -3         16.94         22.68         6.52 o
  14   6  -3         44.83         61.86        10.88 o
  15   6  -3         20.26         17.23         6.44 o
   0   7  -3        137.22        136.32         6.37 o
   1   7  -3        417.46        421.11         8.60 o
   2   7  -3        230.57        221.97         5.75 o
   3   7  -3         43.18         31.41         2.35 o
   4   7  -3        547.45        521.43        10.15 o
   5   7  -3       1884.06       1980.00        27.38 o
   6   7  -3       1301.31       1315.93        23.26 o
   7   7  -3       1399.54       1520.31        35.91 o
   8   7  -3        575.21        598.61        21.83 o
   9   7  -3         12.60         12.72         3.78 o
  10   7  -3        204.59        209.73        10.97 o
  11   7  -3        218.93        220.91        15.54 o
  12   7  -3         22.44         20.07         5.02 o
  13   7  -3          4.68          1.38         4.51 o
  14   7  -3         58.77         55.44         9.81 o
   1   8  -3        311.71        313.60         7.25 o
   2   8  -3        225.09        217.47         6.51 o
   3   8  -3        684.31        674.82        12.33 o
   4   8  -3         37.00         38.53         3.37 o
   5   8  -3        619.62        637.22        13.54 o
   6   8  -3        147.11        139.76        10.37 o
   7   8  -3        374.70        388.72        14.08 o
   8   8  -3        124.86        124.69         8.27 o
   9   8  -3        119.21        113.89         8.44 o
  10   8  -3         14.38         11.34         3.97 o
  11   8  -3         40.03         32.69         8.60 o
  12   8  -3          2.91          1.00         3.89 o
  13   8  -3        117.01        128.27        14.55 o
  14   8  -3          8.66          5.02         6.88 o
   0   9  -3         91.36         90.71         6.96 o
   1   9  -3        556.36        599.71        12.79 o
   2   9  -3         70.28         73.44         5.61 o
   3   9  -3        168.98        170.95         6.21 o
   4   9  -3        190.54        183.18         7.35 o
   5   9  -3       1044.78       1109.65        19.65 o
   6   9  -3        268.32        266.71        14.72 o
   7   9  -3        470.94        507.54        16.63 o
   8   9  -3        188.71        204.15        10.91 o
   9   9  -3        130.67        131.93        15.07 o
  10   9  -3         27.22         29.54         6.21 o
  11   9  -3        119.18        134.69        10.03 o
  12   9  -3          3.21          3.58         4.95 o
  13   9  -3          4.27          1.31         4.86 o
   1  10  -3        237.37        229.01         8.07 o
   2  10  -3         60.12         60.10         4.91 o
   3  10  -3        182.55        203.95         7.64 o
   4  10  -3         63.58         54.85         5.54 o
   5  10  -3        289.73        293.67        10.87 o
   6  10  -3         61.21         54.16         8.62 o
   7  10  -3        361.65        408.39        18.15 o
   8  10  -3         14.87         14.21         4.15 o
   9  10  -3         38.99         46.96         7.04 o
  10  10  -3         77.21         77.63         8.81 o
  11  10  -3         38.44         28.08         6.95 o
  12  10  -3         29.18         40.25         8.66 o
   0  11  -3        191.88        172.49        10.63 o
   1  11  -3        580.41        602.07        14.15 o
   2  11  -3         43.16         50.62         4.88 o
   3  11  -3        152.66        154.97         7.90 o
   4  11  -3        180.89        219.08        10.53 o
   5  11  -3        112.97        113.23         7.77 o
   6  11  -3         79.91         89.60         9.13 o
   7  11  -3          2.30          1.74         3.94 o
   8  11  -3         42.88         41.54         7.14 o
   9  11  -3        152.80        163.52        11.13 o
  10  11  -3         31.83         29.48         6.36 o
   1  12  -3         14.88         15.12         3.43 o
   2  12  -3         43.93         37.89         4.49 o
   3  12  -3          3.59          4.35         3.29 o
   4  12  -3        129.90        150.29         9.20 o
   5  12  -3          4.97          2.04         3.51 o
   6  12  -3          5.34          8.18         4.46 o
   7  12  -3         25.27         27.54         6.67 o
   8  12  -3         72.50         70.58        11.72 o
   9  12  -3         26.29         14.09         5.59 o
   0  13  -3        150.27        134.75        10.62 o
   1  13  -3        164.78        184.70         8.44 o
   2  13  -3         99.72        106.17         8.15 o
   3  13  -3         80.06         72.64         8.04 o
   4  13  -3         10.00          5.71         3.40 o
   5  13  -3         39.40         44.23         7.68 o
   6  13  -3         44.21         45.24         8.13 o
   7  13  -3          6.77          0.62         4.55 o
   1  14  -3         37.94         44.29         5.84 o
   2  14  -3         91.78        102.25         8.88 o
   3  14  -3         55.51         58.45         7.71 o
   4  14  -3          4.62          4.93         8.07 o
   0   0  -2       1907.72       1798.48        35.37 o
   2   0  -2       5691.83       5704.60        63.49 o
   4   0  -2       6460.22       6863.84       101.64 o
   6   0  -2         11.00          7.95         1.86 o
   8   0  -2        739.78        748.39        16.02 o
  10   0  -2       1171.76       1138.53        26.40 o
  12   0  -2        388.97        445.89        21.73 o
  14   0  -2        105.57        106.00         9.87 o
  16   0  -2        167.24        255.26        28.69 o
   1   1  -2      11792.23      12069.12        90.45 o
   2   1  -2      13230.91      13295.24       111.40 o
   3   1  -2        140.17        127.32         3.70 o
   4   1  -2        201.33        200.15         4.81 o
   5   1  -2         34.85         38.50         2.45 o
   6   1  -2        317.57        285.93         6.27 o
   7   1  -2        358.45        309.40         7.00 o
   8   1  -2        682.82        658.38        11.57 o
   9   1  -2        529.77        527.35        10.49 o
  10   1  -2        500.71        547.46        10.12 o
  11   1  -2         86.85         83.08         4.28 o
  12   1  -2        854.49        834.74        16.77 o
  13   1  -2        186.43        179.47         8.84 o
  14   1  -2        460.48        489.90        21.48 o
  15   1  -2        122.55        130.19        12.08 o
  16   1  -2         60.98         63.19        12.62 o
  17   1  -2         10.51         16.45         6.72 o
   0   2  -2      11971.60      12261.86       132.05 o
   1   2  -2       4870.77       5237.24        41.02 o
   2   2  -2       7459.90       7916.12        64.15 o
   3   2  -2        132.44        130.83         3.03 o
   4   2  -2        108.25         92.52         2.95 o
   5   2  -2        282.40        263.14         6.03 o
   6   2  -2        339.49        382.04         8.06 o
   7   2  -2        565.66        600.39        11.03 o
   8   2  -2         65.69         68.69         3.69 o
   9   2  -2        159.95        146.14         6.01 o
  10   2  -2        835.67        816.49        15.24 o
  11   2  -2        425.39        413.39        10.76 o
  12   2  -2        820.30        817.30        22.92 o
  13   2  -2        166.55        168.31         8.54 o
  14   2  -2        670.19        735.55        22.01 o
  15   2  -2        268.75        276.93        14.16 o
  16   2  -2         65.61         46.25         9.56 o
  17   2  -2         20.85         12.12         6.59 o
   1   3  -2       3812.27       4060.60        34.82 o
   2   3  -2       1087.96       1034.74        11.49 o
   3   3  -2        142.71        124.28         2.94 o
   4   3  -2        618.54        591.08        10.22 o
   5   3  -2        200.89        191.94        10.21 o
   6   3  -2       1237.97       1258.32        18.02 o
   7   3  -2       1207.60       1238.51        18.37 o
   8   3  -2        587.99        550.48        11.12 o
   9   3  -2        125.68        127.73         5.48 o
  10   3  -2        118.17        121.87         5.47 o
  11   3  -2        133.50        120.46         9.09 o
  12   3  -2         13.19         11.74         3.30 o
  13   3  -2         77.95         90.78         8.23 o
  14   3  -2         39.33         49.38         6.94 o
  15   3  -2         60.45         70.26         8.73 o
  16   3  -2         41.12         28.11         9.17 o
  17   3  -2         20.17         19.56        11.21 o
   0   4  -2       9468.18       9671.60       117.93 o
   1   4  -2       1709.23       1754.27        17.19 o
   2   4  -2       1233.88       1303.85        13.70 o
   3   4  -2        717.36        766.04         9.34 o
   4   4  -2       1073.89       1177.56        13.67 o
   5   4  -2         87.94         84.10         3.42 o
   6   4  -2       1511.78       1646.68        24.76 o
   7   4  -2        171.51        179.56         5.83 o
   8   4  -2         17.33         16.20         2.43 o
   9   4  -2         52.27         47.67         3.94 o
  10   4  -2        308.53        273.51        10.44 o
  11   4  -2         33.72         35.33         6.60 o
  12   4  -2        249.10        254.71        10.15 o
  13   4  -2         97.90        102.21         8.27 o
  14   4  -2         33.65         30.95         5.89 o
  15   4  -2         72.38         70.06        10.07 o
  16   4  -2        100.24        120.51        34.62 o
   1   5  -2        744.61        769.90        10.34 o
   2   5  -2       1921.74       1893.74        18.75 o
   3   5  -2        607.79        596.27         8.10 o
   4   5  -2        189.64        182.03         5.36 o
   5   5  -2        529.48        547.31         9.08 o
   6   5  -2         15.43         15.52         1.76 o
   7   5  -2        299.51        280.61         7.61 o
   8   5  -2        792.91        821.96        14.76 o
   9   5  -2        232.19        232.63         7.45 o
  10   5  -2        374.65        377.74        10.09 o
  11   5  -2         92.32         81.95         5.87 o
  12   5  -2        471.41        465.74        19.92 o
  13   5  -2          1.94         -0.61         3.45 o
  14   5  -2        117.90        108.52        14.33 o
  15   5  -2          3.67          5.67         4.82 o
  16   5  -2         39.03         33.23         8.04 o
   0   6  -2        608.56        587.18        12.90 o
   1   6  -2         87.47         72.01         2.93 o
   2   6  -2        529.13        513.54         8.29 o
   3   6  -2        106.86         94.17         3.50 o
   4   6  -2       1039.37       1046.19        13.42 o
   5   6  -2       1030.12       1031.73        20.60 o
   6   6  -2        318.38        302.34         8.60 o
   7   6  -2        187.94        170.01         6.00 o
   8   6  -2        270.33        256.84         8.67 o
   9   6  -2        314.68        323.58        10.10 o
  10   6  -2        394.39        380.13        11.90 o
  11   6  -2         75.41         74.96         7.11 o
  12   6  -2         43.06         32.84         6.73 o
  13   6  -2         52.46         41.18         8.20 o
  14   6  -2         26.42         31.16         7.43 o
  15   6  -2        120.70        127.68        12.89 o
   1   7  -2        145.01        148.43         4.37 o
   2   7  -2        676.24        731.66        10.83 o
   3   7  -2        223.21        202.74         6.10 o
   4   7  -2        702.29        711.46        12.02 o
   5   7  -2        166.13        150.24         5.56 o
   6   7  -2        283.13        275.00         7.96 o
   7   7  -2        476.60        479.00        12.32 o
   8   7  -2        131.82        112.12         7.98 o
   9   7  -2         53.35         50.19         5.07 o
  10   7  -2         89.12         81.01         7.52 o
  11   7  -2         76.72         64.08         8.84 o
  12   7  -2         22.27         12.98         5.10 o
  13   7  -2         74.65         76.08        10.64 o
  14   7  -2         66.77         70.25        11.17 o
  15   7  -2          2.54          1.46         4.98 o
   0   8  -2        374.85        366.53        10.50 o
   1   8  -2        517.02        498.31         9.72 o
   2   8  -2         30.45         35.07         3.13 o
   3   8  -2         10.60          7.94         1.75 o
   4   8  -2          6.20          7.24         1.79 o
   5   8  -2       1418.27       1449.95        21.82 o
   6   8  -2        670.14        667.44        15.30 o
   7   8  -2        498.37        467.50        13.80 o
   8   8  -2         15.94         10.26         2.80 o
   9   8  -2         67.07         64.91         6.04 o
  10   8  -2          0.18         -1.04         2.93 o
  11   8  -2         85.32         92.34         9.72 o
  12   8  -2         19.72         11.52         6.00 o
  13   8  -2          0.89          0.14         4.28 o
  14   8  -2         73.95         79.71        11.29 o
   1   9  -2         75.41         63.33         4.19 o
   2   9  -2          6.58          2.24         1.50 o
   3   9  -2        965.60       1012.63        17.52 o
   4   9  -2         49.11         44.20         3.76 o
   5   9  -2        209.36        188.66         6.89 o
   6   9  -2         15.58          8.82         2.86 o
   7   9  -2        918.92        938.98        19.67 o
   8   9  -2        841.88        841.76        18.85 o
   9   9  -2        140.89        137.60         7.69 o
  10   9  -2         16.44         14.22         7.52 o
  11   9  -2          0.89          0.06         4.09 o
  12   9  -2         25.33         26.58         6.69 o
  13   9  -2         73.33         82.75        11.47 o
   0  10  -2        218.32        190.22        10.16 o
   1  10  -2        269.10        252.02         8.70 o
   2  10  -2        118.39        117.40         6.31 o
   3  10  -2         27.46         26.76         3.66 o
   4  10  -2         53.64         51.95         4.96 o
   5  10  -2         42.10         45.67         5.43 o
   6  10  -2        239.66        226.66         9.18 o
   7  10  -2         56.83         44.52         5.13 o
   8  10  -2        184.30        187.00         8.77 o
   9  10  -2        223.50        223.37        15.77 o
  10  10  -2        101.64         83.81        10.63 o
  11  10  -2        174.25        159.05        12.55 o
  12  10  -2          9.13         10.64         5.57 o
   1  11  -2        114.15        123.67         7.50 o
   2  11  -2          9.35          6.39         2.70 o
   3  11  -2        554.23        584.17        15.69 o
   4  11  -2         95.62         91.60         6.21 o
   5  11  -2         50.47         56.77         6.28 o
   6  11  -2         54.62         64.58         7.06 o
   7  11  -2        151.69        158.74         9.25 o
   8  11  -2         24.17         25.93         4.83 o
   9  11  -2        121.38        116.65        16.67 o
  10  11  -2         25.90         29.89         7.56 o
  11  11  -2        129.96        143.24        12.30 o
   0  12  -2        306.58        292.80        18.52 o
   1  12  -2        122.80        120.40         6.49 o
   2  12  -2        104.04        114.69         6.95 o
   3  12  -2        105.01        100.93         6.62 o
   4  12  -2        153.70        170.22         9.53 o
   5  12  -2         68.44         70.87         7.94 o
   6  12  -2         31.01         27.42         5.05 o
   7  12  -2          0.40          4.00         3.17 o
   8  12  -2         28.65         29.10         6.85 o
   9  12  -2        147.81        151.91        15.47 o
  10  12  -2        121.06        113.86        15.13 o
   1  13  -2         57.54         50.00         5.67 o
   2  13  -2        155.18        144.49         8.07 o
   3  13  -2        145.08        130.36         7.84 o
   4  13  -2         27.73         22.00         5.69 o
   5  13  -2         14.50         12.32         3.96 o
   6  13  -2          6.76          4.23         3.43 o
   7  13  -2         96.74         98.99        11.94 o
   8  13  -2         13.03          9.73         9.75 o
   0  14  -2         16.26          8.96         5.81 o
   1  14  -2         30.57         31.91         6.64 o
   2  14  -2          2.00          4.74         2.87 o
   3  14  -2         65.46         51.70         7.02 o
   4  14  -2         15.47         12.89         4.42 o
   5  14  -2         50.76         50.16        11.71 o
   2   0  -1       4409.32       4352.93        54.19 o
   4   0  -1       2525.60       2518.91        40.59 o
   6   0  -1       1085.27       1104.05        18.92 o
   8   0  -1        328.90        320.23         9.40 o
  10   0  -1        251.50        246.45         9.08 o
  12   0  -1       1694.08       1784.22        36.26 o
  14   0  -1       1164.54       1315.25        51.77 o
  16   0  -1         67.80         91.88        21.51 o
   0   1  -1       9062.09       9231.52       121.81 o
   1   1  -1       3017.76       2999.95        27.23 o
   2   1  -1       5091.86       5101.87        47.03 o
   3   1  -1        203.27        198.82         4.15 o
   4   1  -1       3924.00       3884.49        41.28 o
   5   1  -1        496.65        525.09         8.30 o
   6   1  -1        771.08        771.19        11.50 o
   7   1  -1        143.97        160.39         4.77 o
   8   1  -1        443.63        467.35         9.03 o
   9   1  -1         42.93         37.12         3.02 o
  10   1  -1       1233.50       1256.47        17.02 o
  11   1  -1        373.12        353.62         8.13 o
  12   1  -1        505.02        514.05        11.03 o
  13   1  -1        488.09        470.67        12.10 o
  14   1  -1         88.54         95.19         6.85 o
  15   1  -1         96.30         95.16        12.55 o
  16   1  -1         39.29         40.16         7.99 o
  17   1  -1          6.14          8.73         8.34 o
   1   2  -1       2754.26       2783.31        23.46 o
   2   2  -1      19664.18      20100.37       331.94 o
   3   2  -1       4618.08       4939.32        56.10 o
   4   2  -1        901.31        838.91        11.71 o
   5   2  -1       1254.44       1223.83        20.69 o
   6   2  -1         23.99         33.52         2.48 o
   7   2  -1       2176.52       2294.42        28.23 o
   8   2  -1        518.86        503.37        10.14 o
   9   2  -1        150.98        140.44         5.30 o
  10   2  -1        196.38        165.88         6.11 o
  11   2  -1        365.26        350.35         9.43 o
  12   2  -1        508.22        491.58        13.50 o
  13   2  -1         19.00         19.65         3.35 o
  14   2  -1        544.55        559.35        15.65 o
  15   2  -1        138.20        118.44         9.16 o
  16   2  -1          9.64          6.87         5.26 o
  17   2  -1         15.42         13.97         6.57 o
   0   3  -1       1910.67       1906.08        25.66 o
   1   3  -1        314.64        306.51         4.29 o
   2   3  -1       3723.00       4090.66        34.37 o
   3   3  -1        679.43        686.33         8.46 o
   4   3  -1       1621.17       1585.94        20.48 o
   5   3  -1       2775.85       2937.93        33.09 o
   6   3  -1       2994.61       3162.52        36.07 o
   7   3  -1       2225.73       2520.83        30.54 o
   8   3  -1        515.82        554.02        10.83 o
   9   3  -1        139.32        123.97         6.43 o
  10   3  -1        426.59        400.28        13.08 o
  11   3  -1         93.82         84.15         5.65 o
  12   3  -1        197.27        183.69        11.86 o
  13   3  -1         13.06         11.58         4.06 o
  14   3  -1        430.52        441.58        16.26 o
  15   3  -1        193.77        211.58        11.59 o
  16   3  -1        172.21        172.33        13.88 o
  17   3  -1         41.14         16.09         6.49 o
   1   4  -1        494.48        441.93        10.50 o
   2   4  -1        683.20        620.05         7.35 o
   3   4  -1        135.53        100.06         2.80 o
   4   4  -1         93.34         66.74         2.61 o
   5   4  -1       1712.13       1871.18        21.01 o
   6   4  -1        392.71        390.04         8.20 o
   7   4  -1        807.94        829.06        13.73 o
   8   4  -1        364.67        370.69         9.18 o
   9   4  -1        900.07        944.33        16.06 o
  10   4  -1         19.20         11.58         2.34 o
  11   4  -1         64.78         61.91         5.08 o
  12   4  -1        474.13        510.77        13.95 o
  13   4  -1         67.45         64.74         6.48 o
  14   4  -1        126.07        122.67         8.91 o
  15   4  -1         47.75         30.17         9.57 o
  16   4  -1         31.93         32.13         9.64 o
  17   4  -1          7.70         13.21         8.17 o
   0   5  -1         31.07         45.07         3.66 o
   1   5  -1        268.46        248.62         7.34 o
   2   5  -1        463.65        469.63         7.01 o
   3   5  -1        631.01        663.98         9.40 o
   4   5  -1        371.73        364.51         6.64 o
   5   5  -1        313.98        293.47         6.05 o
   6   5  -1        160.92        158.89         4.52 o
   7   5  -1        321.75        318.65         6.87 o
   8   5  -1        473.58        472.24        10.31 o
   9   5  -1        268.69        277.27         8.42 o
  10   5  -1          7.02          3.90         1.95 o
  11   5  -1         27.83         20.90         3.73 o
  12   5  -1         15.15         16.25         4.24 o
  13   5  -1          4.56          3.12         3.40 o
  14   5  -1        131.49        142.07        11.39 o
  15   5  -1        110.39        117.73        11.82 o
  16   5  -1         25.43         21.51         9.51 o
   1   6  -1       1522.62       1517.58        16.84 o
   2   6  -1        723.88        740.05        10.00 o
   3   6  -1       1721.55       1831.43        23.30 o
   4   6  -1        101.62        101.91         3.13 o
   5   6  -1        396.58        404.85         7.42 o
   6   6  -1         90.36         94.65         3.60 o
   7   6  -1        724.34        701.65        11.44 o
   8   6  -1          1.63         -0.44         1.43 o
   9   6  -1        186.93        200.54         7.84 o
  10   6  -1         19.41         26.88         5.18 o
  11   6  -1          7.07          5.96         2.94 o
  12   6  -1        157.80        134.25        11.32 o
  13   6  -1         71.49         63.73         9.02 o
  14   6  -1        122.88        121.55        11.25 o
  15   6  -1         49.19         47.87        10.54 o
  16   6  -1          5.07          1.50         6.29 o
   0   7  -1       1633.20       1887.97        28.94 o
   1   7  -1        212.08        235.46         5.21 o
   2   7  -1        583.07        639.26         9.45 o
   3   7  -1        188.50        182.51         6.58 o
   4   7  -1         43.33         37.70         3.26 o
   5   7  -1       1075.96       1053.98        16.51 o
   6   7  -1        375.34        348.38        10.51 o
   7   7  -1        248.27        219.06         6.80 o
   8   7  -1         14.51         13.10         2.84 o
   9   7  -1        152.05        158.22         7.18 o
  10   7  -1        217.76        215.87        10.12 o
  11   7  -1         11.08          1.23         2.79 o
  12   7  -1        134.50        111.70         8.23 o
  13   7  -1         21.13         25.12         6.57 o
  14   7  -1        106.80        100.42        18.65 o
  15   7  -1        104.37        125.17        14.34 o
   1   8  -1        333.80        317.01         7.34 o
   2   8  -1        218.00        208.29         7.35 o
   3   8  -1         21.12         14.75         2.25 o
   4   8  -1        309.99        322.06         8.31 o
   5   8  -1        154.25        164.67         6.05 o
   6   8  -1        146.87        141.13         5.62 o
   7   8  -1        799.61        834.47        17.27 o
   8   8  -1        497.19        474.45        14.03 o
   9   8  -1        444.86        483.69        15.32 o
  10   8  -1         85.89         64.38         8.00 o
  11   8  -1        121.16        106.30         8.25 o
  12   8  -1         65.77         63.28        13.39 o
  13   8  -1         24.89         21.95         6.46 o
  14   8  -1         20.32         22.48         6.44 o
  15   8  -1          3.96         10.04         5.96 o
   0   9  -1         64.98         53.12         5.72 o
   1   9  -1        168.51        168.00         7.43 o
   2   9  -1        210.20        220.74         7.79 o
   3   9  -1         21.71         26.77         3.15 o
   4   9  -1       1033.75       1068.04        17.97 o
   5   9  -1         51.69         45.00         4.05 o
   6   9  -1       1373.57       1456.74        22.76 o
   7   9  -1        310.70        305.32        10.45 o
   8   9  -1          5.68          7.01         2.50 o
   9   9  -1        431.16        458.53        15.46 o
  10   9  -1         79.60         66.14         6.91 o
  11   9  -1         84.23         84.48         7.97 o
  12   9  -1         22.82         21.67         6.22 o
  13   9  -1          2.16         10.06         4.95 o
  14   9  -1         11.91          8.19         5.99 o
   1  10  -1         27.65         19.95         3.16 o
   2  10  -1         39.93         40.32         4.41 o
   3  10  -1       1048.17       1087.37        20.65 o
   4  10  -1        920.95        955.40        20.11 o
   5  10  -1        282.44        279.42         9.62 o
   6  10  -1         60.13         63.90         5.82 o
   7  10  -1        316.75        313.51        10.87 o
   8  10  -1        467.97        473.07        14.11 o
   9  10  -1         70.20         79.65        10.38 o
  10  10  -1         67.43         60.74         7.33 o
  11  10  -1         41.64         45.24         6.52 o
  12  10  -1         42.35         36.98         7.71 o
  13  10  -1         24.85         28.30         7.14 o
   0  11  -1        100.31         84.83         8.97 o
   1  11  -1        125.96        115.48         6.50 o
   2  11  -1        107.49        106.39         6.27 o
   3  11  -1        105.88        101.28         7.10 o
   4  11  -1        140.80        138.49         7.09 o
   5  11  -1        601.83        628.62        15.52 o
   6  11  -1          6.23          9.04         3.12 o
   7  11  -1         97.02         95.38         7.25 o
   8  11  -1        258.38        265.14        13.95 o
   9  11  -1        121.56        117.78         9.81 o
  10  11  -1          2.95          1.56         3.85 o
  11  11  -1        278.09        270.32        13.73 o
  12  11  -1         32.60         26.77         7.20 o
   1  12  -1        271.20        275.50        11.57 o
   2  12  -1        143.70        129.87         7.23 o
   3  12  -1        395.61        431.09        13.00 o
   4  12  -1        120.62        125.28         7.14 o
   5  12  -1         43.40         47.76         5.43 o
   6  12  -1          7.59          5.85         3.29 o
   7  12  -1        303.57        322.76        14.96 o
   8  12  -1         34.05         22.12         5.59 o
   9  12  -1         44.47         45.11         7.69 o
  10  12  -1          3.24         -1.52         3.95 o
   0  13  -1         45.55         61.18         9.63 o
   1  13  -1        214.85        221.30        10.92 o
   2  13  -1        233.82        234.52        11.19 o
   3  13  -1         64.45         75.71        11.29 o
   4  13  -1         19.67         10.44         3.32 o
   5  13  -1         80.26         98.05         8.05 o
   6  13  -1          2.45          6.44         3.61 o
   7  13  -1         12.44         10.92         4.77 o
   8  13  -1          3.59          3.47         4.09 o
   9  13  -1        142.30        156.06        12.24 o
   1  14  -1         88.64        105.12        11.35 o
   2  14  -1         13.08         11.82         3.96 o
   3  14  -1        140.13        142.78        12.68 o
   4  14  -1         48.30         52.04         8.22 o
   5  14  -1         59.07         48.66         8.03 o
   6  14  -1          1.98          1.56         3.45 o
   0  15  -1        120.60        135.25        14.15 o
   1  15  -1         17.57         21.95         5.29 o
   2  15  -1         70.66         68.95         8.08 o
   2   0   0       5551.22       5786.53        79.78 o
   4   0   0        394.72        371.03         8.87 o
   6   0   0        818.55        717.98        13.53 o
   8   0   0         33.39         24.61         3.00 o
  10   0   0       1030.18       1020.81        20.35 o
  12   0   0       5205.40       5512.70        90.95 o
  14   0   0         83.44         76.65         8.43 o
  16   0   0         20.02         19.11         8.18 o
   1   1   0       1179.65       1214.03        16.39 o
   2   1   0         90.26         94.96         3.96 o
   3   1   0       3074.11       3192.75        32.83 o
   4   1   0        532.45        483.02        10.04 o
   5   1   0          2.10         -0.23         0.81 o
   6   1   0         10.07          6.56         1.31 o
   7   1   0        644.69        669.90        11.46 o
   8   1   0       2944.04       3067.77        33.25 o
   9   1   0         20.22         20.59         2.26 o
  10   1   0        240.44        232.99         6.00 o
  11   1   0          0.06         -0.54         1.42 o
  12   1   0        918.13        970.02        19.97 o
  13   1   0       1465.15       1518.78        36.75 o
  14   1   0        248.83        237.51        10.02 o
  15   1   0          4.56         13.18         3.76 o
  16   1   0        207.90        215.06        12.67 o
  17   1   0         31.20         27.11         5.51 o
   0   2   0       2289.25       2424.13        37.49 o
   1   2   0        202.90        199.43         5.79 o
   2   2   0       4919.31       5006.16        49.61 o
   3   2   0          3.09          4.72         1.02 o
   4   2   0       3711.54       3590.86        37.59 o
   5   2   0        841.78        890.75        12.28 o
   6   2   0       2927.38       2876.79        41.66 o
   7   2   0       3107.29       3330.35        37.47 o
   8   2   0          0.19          1.06         1.13 o
   9   2   0         26.04         16.82         2.26 o
  10   2   0        620.90        616.15        15.89 o
  11   2   0        619.52        638.58        14.63 o
  12   2   0        451.07        473.23        12.86 o
  13   2   0          3.62          4.30         2.64 o
  14   2   0         71.82         66.50         5.89 o
  15   2   0         57.52         62.75         6.62 o
  16   2   0        138.22        152.17        12.48 o
  17   2   0          7.68         -0.55         4.31 o
   1   3   0        625.85        624.23         8.56 o
   2   3   0       1266.79       1288.98        16.85 o
   3   3   0       7342.52       7882.55        77.90 o
   4   3   0       2492.76       2737.36        29.92 o
   5   3   0       1568.21       1723.43        20.83 o
   6   3   0        587.23        583.11         9.90 o
   7   3   0          3.35          2.51         1.29 o
   8   3   0          2.00          0.66         1.09 o
   9   3   0        503.43        461.49         9.81 o
  10   3   0        209.25        174.58         7.22 o
  11   3   0          0.05          0.39         1.83 o
  12   3   0        416.80        419.04        12.31 o
  13   3   0         55.95         46.23         6.22 o
  14   3   0         30.38         26.35         5.19 o
  15   3   0         51.85         53.37         6.25 o
  16   3   0         69.86         86.38         7.73 o
  17   3   0          2.04          4.95         4.42 o
   0   4   0       6006.58       5861.13        86.30 o
   1   4   0        468.22        403.96         6.91 o
   2   4   0        609.22        564.24         8.77 o
   3   4   0       1751.71       1695.33        21.42 o
   4   4   0        437.84        358.21         6.68 o
   5   4   0       9494.95      10517.34       104.83 o
   6   4   0        112.51        108.66         3.99 o
   7   4   0       1345.59       1458.57        20.30 o
   8   4   0        595.58        648.54        11.71 o
   9   4   0        207.97        197.77         8.39 o
  10   4   0        387.71        344.30        10.13 o
  11   4   0         73.61         74.79         5.41 o
  12   4   0         38.93         26.26         4.01 o
  13   4   0          9.96          5.80         2.92 o
  14   4   0         91.04         79.09         7.51 o
  15   4   0         67.08         72.27         9.26 o
  16   4   0         86.72        103.51         9.14 o
  17   4   0        135.47        138.09        12.31 o
   1   5   0       1662.61       1679.71        18.43 o
   2   5   0         25.05         26.34         2.11 o
   3   5   0       3263.21       3341.00        40.48 o
   4   5   0        277.61        270.52         5.76 o
   5   5   0        830.21        949.75        17.12 o
   6   5   0        494.52        501.43         9.46 o
   7   5   0        874.42        888.92        14.19 o
   8   5   0        417.60        420.31         9.19 o
   9   5   0         29.76         21.47         3.08 o
  10   5   0         40.83         25.40         3.50 o
  11   5   0          8.44          7.73         2.71 o
  12   5   0         79.63         71.17         6.18 o
  13   5   0          2.43         10.41         3.69 o
  14   5   0        199.50        208.55        13.11 o
  15   5   0         89.79         94.43        15.30 o
  16   5   0         22.10         14.19         6.88 o
   0   6   0          5.35          0.92         1.16 o
   1   6   0       1584.34       1805.79        20.02 o
   2   6   0        137.87        129.33         4.35 o
   3   6   0         16.48         11.02         1.76 o
   4   6   0          3.04          2.52         1.24 o
   5   6   0          1.79          0.11         1.17 o
   6   6   0         44.00         51.42         2.97 o
   7   6   0        320.53        340.61         8.01 o
   8   6   0         22.82         18.75         2.63 o
   9   6   0        408.83        424.75        13.26 o
  10   6   0        399.45        368.77        18.76 o
  11   6   0         15.20         17.54         4.09 o
  12   6   0         71.30         47.90         7.93 o
  13   6   0        239.23        194.06        10.31 o
  14   6   0        191.81        202.50        11.07 o
  15   6   0         65.36         72.44         9.96 o
  16   6   0         75.64         89.63        15.31 o
   1   7   0        136.45        144.86         4.78 o
   2   7   0          4.48          3.78         1.40 o
   3   7   0        197.09        189.40         7.27 o
   4   7   0        287.97        271.82         9.30 o
   5   7   0          8.15          8.10         1.75 o
   6   7   0        296.34        284.25         8.49 o
   7   7   0        288.56        285.54         8.73 o
   8   7   0          2.34          2.88         1.76 o
   9   7   0          1.86          0.02         2.59 o
  10   7   0          0.03         -1.90         2.43 o
  11   7   0         67.87         65.59         6.78 o
  12   7   0         33.15         29.12         5.31 o
  13   7   0         22.64         17.31         5.50 o
  14   7   0        111.86         88.23         8.31 o
  15   7   0         52.50         53.16         9.60 o
   0   8   0          4.85          3.44         5.27 o
   1   8   0          0.23         -0.08         1.04 o
   2   8   0        983.88        952.35        15.41 o
   3   8   0          0.00          2.27         1.34 o
   4   8   0         22.34         16.96         2.41 o
   5   8   0        444.58        422.38         9.72 o
   6   8   0         54.60         49.00         3.67 o
   7   8   0        313.98        282.12         8.14 o
   8   8   0         15.53          9.21         3.13 o
   9   8   0         67.41         65.30         6.50 o
  10   8   0        162.39        135.68         8.62 o
  11   8   0          0.33          1.51         3.27 o
  12   8   0         10.21          7.62         3.81 o
  13   8   0          2.27          0.21         3.22 o
  14   8   0          0.71         -2.55         3.74 o
  15   8   0         52.22         32.06        12.44 o
   1   9   0        104.17        108.84         6.14 o
   2   9   0         12.72          9.58         2.31 o
   3   9   0          0.47          0.65         1.41 o
   4   9   0         76.48         73.88         4.32 o
   5   9   0        290.95        285.31         8.31 o
   6   9   0        115.74        116.15         5.81 o
   7   9   0        491.97        486.74        15.15 o
   8   9   0         18.66         12.78         3.30 o
   9   9   0        117.25        109.49         7.82 o
  10   9   0         26.34         21.13         4.89 o
  11   9   0          0.53         -1.87         2.73 o
  12   9   0          0.22         -1.94         2.85 o
  13   9   0         79.79         87.27         9.08 o
  14   9   0         13.58          5.24         4.17 o
   0  10   0        278.20        241.59        13.95 o
   1  10   0         97.23         96.88         6.26 o
   2  10   0          9.33          8.56         2.78 o
   3  10   0        130.42        126.05         6.39 o
   4  10   0        407.76        418.13        12.90 o
   5  10   0         60.73         71.88         5.41 o
   6  10   0       1213.91       1189.14        22.23 o
   7  10   0         48.63         52.84         5.34 o
   8  10   0         80.98         68.48         8.51 o
   9  10   0       1276.68       1334.33        29.49 o
  10  10   0         58.54         50.89         6.70 o
  11  10   0        234.71        262.49        12.70 o
  12  10   0          4.88          0.83         3.73 o
  13  10   0          5.30          2.29         3.66 o
   1  11   0        203.11        210.23        11.74 o
   2  11   0        129.63        121.38         7.54 o
   3  11   0         41.27         41.49         5.48 o
   4  11   0        440.88        452.42        14.60 o
   5  11   0          1.17         -0.91         2.02 o
   6  11   0          4.57          0.29         2.06 o
   7  11   0         43.59         42.66         5.93 o
   8  11   0         82.27         77.83         8.79 o
   9  11   0        252.94        246.57        24.05 o
  10  11   0         19.28          7.91         5.08 o
  11  11   0         29.86         22.57         8.44 o
  12  11   0          8.06         -1.85         3.62 o
   0  12   0        164.66        134.87        28.80 o
   1  12   0        409.45        430.06        19.93 o
   2  12   0        112.79        120.20         7.96 o
   3  12   0         10.19         10.89         3.57 o
   4  12   0        378.64        468.52        22.09 o
   5  12   0        421.38        470.66        15.87 o
   6  12   0         17.81         14.00         3.98 o
   7  12   0        162.23        167.42        11.37 o
   8  12   0        149.05        152.44        11.38 o
   9  12   0          4.25          0.74         4.21 o
  10  12   0          3.55          1.60         3.66 o
   1  13   0         17.78         14.83         4.37 o
   2  13   0         24.37         17.52         4.35 o
   3  13   0        308.91        336.54        13.78 o
   4  13   0         30.82         37.12         5.95 o
   5  13   0         13.28          7.37         3.65 o
   6  13   0          0.93         -1.17         2.95 o
   7  13   0         48.49         43.90         7.68 o
   8  13   0          2.92          1.69         3.52 o
   9  13   0        211.03        260.78        18.35 o
   0  14   0         55.50         52.69         9.82 o
   1  14   0        299.35        290.95        19.02 o
   2  14   0          0.34         -2.68         2.68 o
   3  14   0         34.71         31.50         6.18 o
   4  14   0         87.07         90.94         8.16 o
   5  14   0        317.25        350.54        27.59 o
   6  14   0         30.91         21.73         8.08 o
   7  14   0         12.59         13.20         5.66 o
   1  15   0         17.39         14.60         4.58 o
   2  15   0          5.44          5.86         3.77 o
   3  15   0        134.41        150.97        18.89 o
   2   0   1       4505.90       4503.75        61.98 o
   4   0   1       2558.57       2588.79        33.39 o
   6   0   1       1107.02       1142.01        18.13 o
   8   0   1        329.24        335.08         8.86 o
  10   0   1        250.92        249.90        11.04 o
  12   0   1       1702.23       1771.23        38.41 o
  14   0   1       1188.05       1267.52        46.05 o
  16   0   1         68.44         71.08        14.12 o
   0   1   1       9005.71       9001.68       216.26 o
   1   1   1       3005.05       2970.29        42.25 o
   2   1   1       5062.58       5127.07        55.43 o
   3   1   1        204.24        203.96         4.57 o
   4   1   1       3901.86       3932.84        44.47 o
   5   1   1        497.41        532.58         7.92 o
   6   1   1        810.68        848.63        11.56 o
   7   1   1        145.32        164.10         5.55 o
   8   1   1        445.22        458.83         8.13 o
   9   1   1         42.86         35.32         2.59 o
  10   1   1       1227.33       1261.20        19.43 o
  11   1   1        372.35        328.35        10.44 o
  12   1   1        499.39        523.17        14.02 o
  13   1   1        487.78        489.98        14.07 o
  14   1   1         93.91        104.28         9.11 o
  15   1   1         95.96         91.06         9.80 o
  16   1   1         37.65         36.04         5.77 o
  17   1   1          6.05          4.44         5.53 o
   1   2   1       2753.33       2768.66        40.71 o
   2   2   1      19658.32      20348.28       350.76 o
   3   2   1       4641.06       4925.96        62.85 o
   4   2   1        884.79        842.30        10.88 o
   5   2   1       1250.79       1221.50        15.14 o
   6   2   1         27.57         32.41         1.96 o
   7   2   1       2171.92       2325.73        27.17 o
   8   2   1        537.07        514.08         9.30 o
   9   2   1        152.84        143.67         7.39 o
  10   2   1        192.27        174.79         6.73 o
  11   2   1        367.04        357.52        13.09 o
  12   2   1        514.72        523.13        13.94 o
  13   2   1         20.35         16.21         3.80 o
  14   2   1        540.01        575.59        18.95 o
  15   2   1        139.40        125.73         8.85 o
  16   2   1          9.04          3.71         3.46 o
  17   2   1         15.86         14.88         4.83 o
   0   3   1       1854.38       1848.78        35.46 o
   1   3   1        305.66        297.10         6.19 o
   2   3   1       3746.41       4141.20        46.36 o
   3   3   1        681.73        700.10        10.90 o
   4   3   1       1601.17       1548.90        27.48 o
   5   3   1       2770.56       2925.64        38.63 o
   6   3   1       2978.12       3169.43        35.02 o
   7   3   1       2217.66       2513.73        29.44 o
   8   3   1        515.82        557.15        10.01 o
   9   3   1        142.73        123.94         5.59 o
  10   3   1        433.59        423.89        11.11 o
  11   3   1         92.96         80.24         5.14 o
  12   3   1        197.05        208.36        10.02 o
  13   3   1         13.00          9.32         3.59 o
  14   3   1        425.93        442.75        14.62 o
  15   3   1        197.94        191.81        13.29 o
  16   3   1        172.45        157.24        10.47 o
  17   3   1         41.26         38.79         6.73 o
   1   4   1        504.09        474.01         7.91 o
   2   4   1        687.30        627.34        10.09 o
   3   4   1        132.16         99.04         3.59 o
   4   4   1        102.37         76.06         2.85 o
   5   4   1       1714.23       1859.59        22.37 o
   6   4   1        395.27        382.00         7.58 o
   7   4   1        815.79        820.04        12.80 o
   8   4   1        345.35        336.90         9.78 o
   9   4   1        911.83        952.52        17.85 o
  10   4   1         18.74         17.76         2.98 o
  11   4   1         65.42         68.68         5.27 o
  12   4   1        467.44        466.31        15.32 o
  13   4   1         70.76         83.82         7.45 o
  14   4   1        125.82        125.93        10.00 o
  15   4   1         46.96         63.42         8.94 o
  16   4   1         31.62         31.41         8.51 o
  17   4   1          7.55          7.83         5.34 o
   0   5   1         36.11         48.77         3.26 o
   1   5   1        276.46        259.56         6.07 o
   2   5   1        463.58        471.52         8.03 o
   3   5   1        636.17        682.60        11.41 o
   4   5   1        376.24        377.67         7.23 o
   5   5   1        310.74        297.68         6.99 o
   6   5   1        168.56        160.45         7.02 o
   7   5   1        315.15        320.29         7.88 o
   8   5   1        471.14        483.78        11.47 o
   9   5   1        268.34        288.42         9.06 o
  10   5   1          7.27          5.22         2.28 o
  11   5   1         28.23         23.35         3.70 o
  12   5   1         16.38         15.82         3.72 o
  13   5   1          4.53         12.54         7.13 o
  14   5   1        131.17        129.04        16.02 o
  15   5   1        111.93        123.64        11.78 o
  16   5   1         22.54         14.86         7.58 o
   1   6   1       1500.68       1524.42        19.13 o
   2   6   1        728.77        763.69        12.40 o
   3   6   1       1717.99       1834.44        28.81 o
   4   6   1        104.49         97.82         3.97 o
   5   6   1        398.10        381.32         9.20 o
   6   6   1         87.13         90.94         3.80 o
   7   6   1        727.80        722.17        12.74 o
   8   6   1          2.39          0.45         1.57 o
   9   6   1        186.97        214.66         9.31 o
  10   6   1         20.29         22.87         4.15 o
  11   6   1          6.40          6.03         3.07 o
  12   6   1        153.94        146.18         8.80 o
  13   6   1         67.70         72.90        11.02 o
  14   6   1        123.11        121.38        10.75 o
  15   6   1         47.88         43.54         8.52 o
  16   6   1          4.80          6.33         6.76 o
   0   7   1       1599.09       1860.08        32.82 o
   1   7   1        225.56        253.98         5.71 o
   2   7   1        584.24        628.04        10.51 o
   3   7   1        190.24        191.28         5.50 o
   4   7   1         45.77         43.04         4.63 o
   5   7   1       1064.91       1035.58        18.56 o
   6   7   1        383.45        361.94        10.51 o
   7   7   1        243.04        226.04         9.16 o
   8   7   1         14.30         10.61         3.08 o
   9   7   1        149.31        141.35         8.07 o
  10   7   1        210.22        219.60        10.22 o
  11   7   1         11.07          4.83         3.03 o
  12   7   1        130.66        104.42         8.19 o
  13   7   1         21.24         15.40         4.44 o
  14   7   1        106.01        109.70        13.55 o
  15   7   1        102.33        114.03        13.62 o
   1   8   1        342.84        336.35         8.84 o
   2   8   1        222.33        223.43         7.22 o
   3   8   1         18.50         11.86         2.30 o
   4   8   1        314.87        310.62        10.27 o
   5   8   1        154.90        143.19         7.07 o
   6   8   1        144.09        141.44         7.66 o
   7   8   1        783.11        793.10        19.38 o
   8   8   1        499.19        473.05        14.75 o
   9   8   1        449.77        468.73        15.19 o
  10   8   1         86.65         62.88         7.22 o
  11   8   1        119.37        116.65         8.73 o
  12   8   1         67.59         57.61         7.10 o
  13   8   1         26.78         26.74         5.60 o
  14   8   1         21.05         17.96         6.09 o
  15   8   1          3.91          5.67         5.38 o
   0   9   1         68.87         61.10         7.05 o
   1   9   1        163.75        180.30        10.25 o
   2   9   1        208.67        213.96         8.95 o
   3   9   1         21.98         14.10         3.50 o
   4   9   1       1037.75       1107.42        20.23 o
   5   9   1         59.47         54.98         4.74 o
   6   9   1       1360.15       1484.47        28.76 o
   7   9   1        313.01        315.65        15.66 o
   8   9   1          5.74          4.33         2.93 o
   9   9   1        428.27        463.21        17.89 o
  10   9   1         78.06         68.31         7.48 o
  11   9   1         79.41         79.72         7.78 o
  12   9   1         22.63         10.48         4.31 o
  13   9   1          2.10          2.70         3.74 o
  14   9   1         12.02         14.05         5.09 o
   1  10   1         30.52         27.32         4.26 o
   2  10   1         38.22         39.66         5.43 o
   3  10   1       1050.54       1099.48        23.81 o
   4  10   1        925.33        973.28        28.37 o
   5  10   1        284.36        307.13        11.59 o
   6  10   1         60.55         63.67         6.11 o
   7  10   1        329.56        327.68        12.93 o
   8  10   1        472.70        470.64        13.79 o
   9  10   1         70.18         88.01         7.79 o
  10  10   1         67.76         56.81         7.02 o
  11  10   1         40.10         36.86         6.18 o
  12  10   1         43.02         43.82         6.91 o
  13  10   1         24.02         36.62         6.58 o
   0  11   1        101.45         99.18        11.43 o
   1  11   1        125.15        130.87        10.77 o
   2  11   1        106.68        120.89         7.64 o
   3  11   1        106.34        100.93         7.22 o
   4  11   1        139.66        130.32         8.11 o
   5  11   1        583.86        618.61        17.97 o
   6  11   1          6.45          0.03         2.56 o
   7  11   1         94.28         87.53         7.38 o
   8  11   1        258.26        248.99        11.64 o
   9  11   1        120.82        146.09        10.74 o
  10  11   1          2.96         -1.99         3.04 o
  11  11   1        280.24        304.80        14.29 o
  12  11   1         32.67         30.26         6.31 o
   1  12   1        275.68        281.56        12.07 o
   2  12   1        143.50        139.76         8.75 o
   3  12   1        402.59        427.10        18.50 o
   4  12   1        120.39        119.41         8.20 o
   5  12   1         42.77         39.78         5.85 o
   6  12   1          7.61          6.98         3.55 o
   7  12   1        303.13        313.07        13.32 o
   8  12   1         33.77         19.72         5.58 o
   9  12   1         46.09         45.83         7.70 o
  10  12   1          3.23          4.46         4.63 o
   0  13   1         46.46         65.02        10.67 o
   1  13   1        210.70        208.58        13.75 o
   2  13   1        234.37        237.18        11.81 o
   3  13   1         63.20         85.67         7.75 o
   4  13   1         19.64         14.83         4.25 o
   5  13   1         79.86         90.92         8.08 o
   6  13   1          2.49          0.08         3.00 o
   7  13   1         12.44          2.21         3.42 o
   8  13   1          3.54          6.17         4.05 o
   9  13   1        145.13        150.43        17.23 o
   1  14   1         88.64        108.83         9.14 o
   2  14   1         13.58         10.69         4.13 o
   3  14   1        143.10        142.95         9.76 o
   4  14   1         47.92         44.73         6.81 o
   5  14   1         58.67         44.35         6.79 o
   6  14   1          1.93         -0.33         3.38 o
   0  15   1        120.39        110.47        14.10 o
   1  15   1         17.83         13.78         4.77 o
   2  15   1         70.44         65.29         8.11 o
   0   0   2       1902.98       1789.26        45.94 o
   2   0   2       5680.15       5709.62       100.06 o
   4   0   2       6560.09       7016.47        84.43 o
   6   0   2          7.84          1.36         1.33 o
   8   0   2        739.06        758.64        14.45 o
  10   0   2       1176.47       1188.33        27.05 o
  12   0   2        375.21        417.64        20.27 o
  14   0   2         99.45         79.64        10.65 o
  16   0   2        175.58        214.65        26.78 o
   1   1   2      11799.77      11744.73       327.76 o
   2   1   2      13097.28      12999.71       156.95 o
   3   1   2        139.73        127.42         4.00 o
   4   1   2        190.34        202.43         6.85 o
   5   1   2         34.89         42.98         2.55 o
   6   1   2        324.43        282.01         7.83 o
   7   1   2        361.65        322.63         7.57 o
   8   1   2        697.77        676.85        11.74 o
   9   1   2        526.45        517.28        12.26 o
  10   1   2        494.93        528.63        13.04 o
  11   1   2         86.76         79.77         6.36 o
  12   1   2        868.31        877.88        21.60 o
  13   1   2        188.61        188.71        10.17 o
  14   1   2        457.52        462.31        16.42 o
  15   1   2        122.75         99.47         9.67 o
  16   1   2         62.66         87.75         8.84 o
  17   1   2         10.34          7.65         4.25 o
   0   2   2      12133.82      12670.37       208.54 o
   1   2   2       4866.90       5096.61        75.27 o
   2   2   2       7509.91       7881.29        96.15 o
   3   2   2        132.76        133.71         4.53 o
   4   2   2        118.51        100.57         4.34 o
   5   2   2        284.52        276.50         6.57 o
   6   2   2        343.88        401.91         8.63 o
   7   2   2        569.02        580.30        11.50 o
   8   2   2         66.74         61.85         6.14 o
   9   2   2        162.60        157.31         5.99 o
  10   2   2        843.70        832.15        21.45 o
  11   2   2        429.60        415.45        14.25 o
  12   2   2        830.78        814.27        20.82 o
  13   2   2        166.26        168.49         9.55 o
  14   2   2        665.18        723.22        20.92 o
  15   2   2        271.92        271.23        13.08 o
  16   2   2         65.79         56.64         7.62 o
  17   2   2         20.88         19.10         5.19 o
   1   3   2       3828.21       4097.97        61.55 o
   2   3   2       1068.46        988.40        19.31 o
   3   3   2        143.36        129.83         4.30 o
   4   3   2        605.38        563.23        17.90 o
   5   3   2        200.50        206.07         9.13 o
   6   3   2       1245.85       1290.56        19.41 o
   7   3   2       1213.16       1267.36        19.84 o
   8   3   2        585.18        564.23        12.08 o
   9   3   2        122.28        130.67         6.65 o
  10   3   2        116.17        110.13         5.56 o
  11   3   2        132.96        126.92         7.53 o
  12   3   2         13.43          7.11         3.84 o
  13   3   2         77.80         97.80         7.83 o
  14   3   2         38.93         39.37         7.67 o
  15   3   2         59.58         73.39         8.62 o
  16   3   2         41.19         35.66         6.80 o
  17   3   2         19.91         18.58         5.65 o
   0   4   2       9494.72       9679.51       165.91 o
   1   4   2       1685.13       1751.88        25.58 o
   2   4   2       1237.13       1320.74        20.65 o
   3   4   2        716.74        771.11        12.90 o
   4   4   2       1042.72       1120.77        17.49 o
   5   4   2         87.99         84.47         3.98 o
   6   4   2       1536.60       1663.89        24.05 o
   7   4   2        169.53        179.19         6.25 o
   8   4   2         17.81         12.34         2.49 o
   9   4   2         55.39         49.72         4.12 o
  10   4   2        309.94        279.90         9.14 o
  11   4   2         35.37         44.78         5.62 o
  12   4   2        250.77        245.65        15.14 o
  13   4   2         98.00         81.52         9.20 o
  14   4   2         31.14         27.41         7.57 o
  15   4   2         75.03         76.69         8.09 o
  16   4   2         96.77         92.22        10.74 o
   1   5   2        758.00        768.57        14.00 o
   2   5   2       1887.19       1891.87        25.24 o
   3   5   2        603.93        574.72        11.11 o
   4   5   2        180.20        184.30         5.84 o
   5   5   2        527.27        528.83        12.26 o
   6   5   2         14.23         12.04         2.56 o
   7   5   2        295.31        296.47         8.47 o
   8   5   2        785.08        790.06        15.79 o
   9   5   2        230.36        228.64         8.79 o
  10   5   2        371.33        364.76        10.84 o
  11   5   2         91.20         84.19         6.30 o
  12   5   2        462.60        466.69        15.81 o
  13   5   2          2.65          6.49         5.31 o
  14   5   2        112.83         91.79        12.32 o
  15   5   2          3.86          6.05         6.72 o
  16   5   2         39.03         25.75         9.71 o
   0   6   2        619.08        622.71        27.12 o
   1   6   2         89.92         72.61         3.50 o
   2   6   2        531.17        502.19        10.07 o
   3   6   2        108.53         95.92         3.59 o
   4   6   2       1031.44       1038.57        17.19 o
   5   6   2       1018.80       1027.79        17.45 o
   6   6   2        325.34        318.67         8.68 o
   7   6   2        191.12        183.68         7.84 o
   8   6   2        269.02        278.94         8.81 o
   9   6   2        314.61        317.58        11.39 o
  10   6   2        386.01        391.30        13.29 o
  11   6   2         78.52         66.00         6.55 o
  12   6   2         45.02         37.56         6.72 o
  13   6   2         52.43         52.31         9.90 o
  14   6   2         25.77         18.43         7.85 o
  15   6   2        122.29        147.28        16.69 o
   1   7   2        147.34        139.74         5.00 o
   2   7   2        679.51        724.07        19.95 o
   3   7   2        235.04        237.09         6.87 o
   4   7   2        697.28        740.17        13.93 o
   5   7   2        168.08        158.97         6.22 o
   6   7   2        285.47        260.44        10.84 o
   7   7   2        471.84        480.01        16.32 o
   8   7   2        126.59        106.39         6.85 o
   9   7   2         57.50         60.51         6.11 o
  10   7   2         89.42         89.57         7.76 o
  11   7   2         74.89         74.27         7.28 o
  12   7   2         20.28         26.02         4.97 o
  13   7   2         73.19         96.82        13.30 o
  14   7   2         66.22         62.19        16.47 o
  15   7   2          2.20         -0.95         6.08 o
   0   8   2        378.31        354.54        16.08 o
   1   8   2        510.00        458.63        11.21 o
   2   8   2         30.05         34.01         6.11 o
   3   8   2         10.74         12.48         4.13 o
   4   8   2          5.38          4.77         2.17 o
   5   8   2       1416.28       1489.58        27.73 o
   6   8   2        681.31        709.82        17.64 o
   7   8   2        494.29        484.51        14.56 o
   8   8   2         15.78         13.22         3.54 o
   9   8   2         65.47         79.49         6.71 o
  10   8   2          0.35         -2.31         2.31 o
  11   8   2         83.09         89.02         7.88 o
  12   8   2         20.91         16.23         4.38 o
  13   8   2          0.93         -4.07         4.59 o
  14   8   2         74.43         76.52        13.45 o
   1   9   2         71.47         52.91         5.68 o
   2   9   2          7.36          5.99         2.56 o
   3   9   2        967.94       1012.56        25.57 o
   4   9   2         49.16         40.63         4.84 o
   5   9   2        208.94        194.14         9.03 o
   6   9   2         14.89         11.05         4.69 o
   7   9   2        899.76        918.48        22.07 o
   8   9   2        843.32        863.31        21.64 o
   9   9   2        140.12        153.98         9.02 o
  10   9   2         16.20         15.60         4.42 o
  11   9   2          0.83          0.82         3.13 o
  12   9   2         24.83         19.54         5.08 o
  13   9   2         73.87         87.65        12.42 o
   0  10   2        222.12        206.42        26.22 o
   1  10   2        268.76        279.85        11.22 o
   2  10   2        119.74        124.69         7.57 o
   3  10   2         28.57         28.32         5.53 o
   4  10   2         52.62         48.27         5.73 o
   5  10   2         42.04         42.04         6.49 o
   6  10   2        236.83        255.13        12.80 o
   7  10   2         60.24         53.66         6.24 o
   8  10   2        185.14        194.10        10.21 o
   9  10   2        220.11        246.82        11.88 o
  10  10   2        103.77        104.49         8.67 o
  11  10   2        174.32        193.14        11.36 o
  12  10   2          9.42          6.78         5.13 o
   1  11   2        114.93        109.37         8.02 o
   2  11   2          9.37          7.37         3.10 o
   3  11   2        560.39        602.81        17.76 o
   4  11   2         94.93         94.21         8.51 o
   5  11   2         49.80         46.70         7.34 o
   6  11   2         54.88         59.67         7.01 o
   7  11   2        151.21        191.11        11.81 o
   8  11   2         23.56         20.36         5.26 o
   9  11   2        123.91        117.07        10.21 o
  10  11   2         25.91         19.49         5.97 o
  11  11   2        128.96        150.10        11.79 o
   0  12   2        306.66        327.35        20.51 o
   1  12   2        125.74        127.26         8.56 o
   2  12   2        103.50        110.60         8.30 o
   3  12   2        104.38         84.23         7.66 o
   4  12   2        154.04        149.67         9.28 o
   5  12   2         72.00         80.37        10.09 o
   6  12   2         30.98         33.99         5.55 o
   7  12   2          0.23          0.90         2.66 o
   8  12   2         28.63         30.37         5.65 o
   9  12   2        151.10        161.27        14.40 o
  10  12   2        120.52        122.32        10.94 o
   1  13   2         58.41         57.02         7.19 o
   2  13   2        154.51        153.55         9.75 o
   3  13   2        141.62        129.86         9.15 o
   4  13   2         27.53         11.55         3.97 o
   5  13   2         14.73         16.32         4.36 o
   6  13   2          6.65          4.13         3.72 o
   7  13   2         96.80        105.07         9.35 o
   8  13   2         13.01         13.96         4.58 o
   0  14   2         15.81         14.47         7.20 o
   1  14   2         32.77         32.02         7.08 o
   2  14   2          2.04         -2.84         3.49 o
   3  14   2         66.21         68.46         8.10 o
   4  14   2         15.99         11.52         4.63 o
   5  14   2         50.92         54.47         7.35 o
   2   0   3        281.19        285.21         8.38 o
   4   0   3       1670.31       1737.94        39.11 o
   6   0   3        243.58        228.13         7.56 o
   8   0   3        286.03        272.91        24.65 o
  10   0   3         35.03         40.49        11.09 o
  12   0   3       1124.05       1168.21        63.09 o
  14   0   3        381.78        382.70        21.84 o
  16   0   3         19.09         33.65        14.68 o
   0   1   3       2870.18       2857.97        50.71 o
   1   1   3       2748.32       3012.86        34.57 o
   2   1   3        791.69        785.38        10.49 o
   3   1   3        193.82        203.27         5.12 o
   4   1   3        897.54        877.41        13.76 o
   5   1   3        387.65        424.94         8.15 o
   6   1   3       1216.97       1234.93        14.88 o
   7   1   3         27.31         25.29         2.33 o
   8   1   3        305.95        302.96        10.43 o
   9   1   3        178.51        187.61         8.53 o
  10   1   3        191.45        187.47         9.08 o
  11   1   3         72.47         48.19         5.91 o
  12   1   3        338.99        368.65        13.71 o
  13   1   3         93.08         92.41         8.03 o
  14   1   3        261.68        282.20        14.20 o
  15   1   3         66.44         56.87         7.40 o
  16   1   3        132.03        141.51        10.62 o
   1   2   3       1619.91       1653.59        28.08 o
   2   2   3        221.80        207.12         6.23 o
   3   2   3          6.73          5.73         1.58 o
   4   2   3        311.87        291.26         8.44 o
   5   2   3        983.44       1040.33        16.18 o
   6   2   3         87.66         94.70         4.07 o
   7   2   3        232.51        229.15         6.73 o
   8   2   3        292.85        305.69        13.10 o
   9   2   3         33.61         33.64         4.48 o
  10   2   3        375.55        372.80        12.84 o
  11   2   3        231.54        225.36        10.88 o
  12   2   3        178.28        182.40         9.81 o
  13   2   3         30.78         32.70         6.37 o
  14   2   3         57.35         49.42         9.83 o
  15   2   3         10.58          6.18         3.81 o
  16   2   3          8.51          7.69         4.52 o
   0   3   3       2297.40       2318.63        46.89 o
   1   3   3        547.70        545.08        12.83 o
   2   3   3        346.46        331.69         8.58 o
   3   3   3        597.09        666.56        13.28 o
   4   3   3       2182.25       2103.10        46.06 o
   5   3   3         87.56         80.24         3.95 o
   6   3   3        154.10        134.37         6.76 o
   7   3   3         32.11         31.54         3.13 o
   8   3   3         37.30         25.33         3.08 o
   9   3   3        125.31        131.60         8.49 o
  10   3   3        940.92        938.47        31.71 o
  11   3   3        148.88        142.01        10.03 o
  12   3   3        133.24        130.69         8.49 o
  13   3   3         17.97         10.11         3.92 o
  14   3   3         13.79         10.33         4.14 o
  15   3   3         41.25         43.34         7.10 o
  16   3   3        151.74        180.88        11.76 o
   1   4   3         19.11         18.52         2.64 o
   2   4   3       1537.05       1484.75        27.91 o
   3   4   3        790.21        817.97        15.60 o
   4   4   3        682.70        711.60        13.48 o
   5   4   3        266.02        267.97         7.54 o
   6   4   3         43.98         42.71         3.38 o
   7   4   3        173.16        167.28         6.31 o
   8   4   3        470.01        432.95        14.01 o
   9   4   3        303.57        304.81        15.23 o
  10   4   3        264.35        251.77        13.55 o
  11   4   3         65.60         65.36         8.21 o
  12   4   3        316.20        355.98        16.13 o
  13   4   3         57.06         51.48         8.04 o
  14   4   3        186.31        188.46        10.98 o
  15   4   3         11.79          1.01         4.31 o
  16   4   3        134.75        100.02        18.31 o
   0   5   3       6747.46       7085.57       127.17 o
   1   5   3        378.51        408.04        13.13 o
   2   5   3        324.58        340.42         9.18 o
   3   5   3        880.80        923.63        17.76 o
   4   5   3       3219.41       3417.37        43.33 o
   5   5   3        546.77        564.14        11.96 o
   6   5   3       1183.14       1224.84        20.32 o
   7   5   3        239.65        227.37         8.66 o
   8   5   3         48.73         45.65         4.22 o
   9   5   3        527.34        516.25        12.97 o
  10   5   3        109.83        113.27        10.12 o
  11   5   3        127.53        126.10        10.21 o
  12   5   3        321.59        308.93        22.11 o
  13   5   3        112.61        105.32        13.89 o
  14   5   3          3.04          4.06         5.65 o
  15   5   3         28.48         26.23         7.02 o
   1   6   3        530.97        530.31        12.30 o
   2   6   3        760.63        749.10        15.34 o
   3   6   3        576.83        602.39        11.02 o
   4   6   3       1170.62       1139.94        19.19 o
   5   6   3        169.37        164.50         7.24 o
   6   6   3         31.97         26.92         3.23 o
   7   6   3        388.46        378.49        10.53 o
   8   6   3        591.96        617.30        21.05 o
   9   6   3         90.02         93.79         5.68 o
  10   6   3         12.81          9.55         3.69 o
  11   6   3         74.50         56.04        10.07 o
  12   6   3         93.69         85.78        12.60 o
  13   6   3         19.53         11.51         9.30 o
  14   6   3         43.99         41.59        10.43 o
  15   6   3         19.51         22.11         8.79 o
   0   7   3        129.25        140.31         8.58 o
   1   7   3        415.07        398.16        10.73 o
   2   7   3        226.11        211.47         7.08 o
   3   7   3         42.89         37.44         3.61 o
   4   7   3        550.35        516.73        11.89 o
   5   7   3       1855.65       1911.20        29.09 o
   6   7   3       1296.89       1332.90        25.96 o
   7   7   3       1386.60       1489.35        28.60 o
   8   7   3        574.05        596.78        16.58 o
   9   7   3         14.41         17.13         3.86 o
  10   7   3        203.84        210.37        11.92 o
  11   7   3        217.20        240.43        44.60 o
  12   7   3         20.95         32.23         9.31 o
  13   7   3          4.61         12.60         8.52 o
  14   7   3         59.23         43.11        10.20 o
   1   8   3        315.24        306.13        18.57 o
   2   8   3        223.27        201.92        13.55 o
   3   8   3        682.44        659.40        16.38 o
   4   8   3         39.12         39.02         4.73 o
   5   8   3        623.44        618.93        16.40 o
   6   8   3        145.96        149.60         7.99 o
   7   8   3        380.44        386.08        13.22 o
   8   8   3        120.96        116.99         7.76 o
   9   8   3        123.55        117.30         7.93 o
  10   8   3         14.23         10.52         3.94 o
  11   8   3         38.99         44.34         7.36 o
  12   8   3          2.84         -0.99         5.26 o
  13   8   3        118.16        139.05        15.05 o
  14   8   3          8.64         18.08         8.61 o
   0   9   3         90.56         77.88         9.21 o
   1   9   3        560.21        570.12        18.63 o
   2   9   3         70.34         83.01         8.17 o
   3   9   3        171.69        175.13         9.98 o
   4   9   3        191.79        188.89         9.06 o
   5   9   3       1040.83       1050.84        23.52 o
   6   9   3        270.52        259.35        10.95 o
   7   9   3        469.22        493.41        15.76 o
   8   9   3        189.10        188.46         9.88 o
   9   9   3        129.61        136.15        18.21 o
  10   9   3         26.99         33.20         5.85 o
  11   9   3        119.58        130.03        10.99 o
  12   9   3          3.16          2.13         5.77 o
  13   9   3          4.20         10.52         7.47 o
   1  10   3        240.56        255.81        10.99 o
   2  10   3         61.97         63.46         7.19 o
   3  10   3        181.73        187.55        10.92 o
   4  10   3         63.94         60.88         7.59 o
   5  10   3        287.79        301.90        20.65 o
   6  10   3         60.63         59.18         7.17 o
   7  10   3        357.80        401.03        29.45 o
   8  10   3         15.36         17.94         4.45 o
   9  10   3         40.24         41.40         6.17 o
  10  10   3         77.41         76.73         8.95 o
  11  10   3         37.28         42.98         7.85 o
  12  10   3         30.00         28.16         9.42 o
   0  11   3        193.02        175.81        14.06 o
   1  11   3        577.03        622.13        18.51 o
   2  11   3         43.18         33.18         5.29 o
   3  11   3        150.47        161.68        10.12 o
   4  11   3        181.74        184.78        23.90 o
   5  11   3        112.21        101.96         9.35 o
   6  11   3         79.61         82.80         8.52 o
   7  11   3          2.73          0.70         3.35 o
   8  11   3         42.79         44.32         7.24 o
   9  11   3        155.65        173.10        12.07 o
  10  11   3         31.58         19.17         5.52 o
   1  12   3         16.46         16.94         4.36 o
   2  12   3         44.08         38.64         6.08 o
   3  12   3          2.65          4.80         3.01 o
   4  12   3        130.15        133.41         9.07 o
   5  12   3          5.04          4.08         3.18 o
   6  12   3          5.29          0.74         2.82 o
   7  12   3         24.37         22.75         8.05 o
   8  12   3         72.72         71.21         9.54 o
   9  12   3         24.70         16.75         6.46 o
   0  13   3        151.72        140.59        13.93 o
   1  13   3        167.99        186.71        10.93 o
   2  13   3        100.21        121.94         9.18 o
   3  13   3         81.18         69.27         7.77 o
   4  13   3         10.31          6.69         3.74 o
   5  13   3         37.58         32.67         5.82 o
   6  13   3         44.49         38.37         7.26 o
   7  13   3          7.26          8.37         4.19 o
   1  14   3         37.26         39.08         6.44 o
   2  14   3         91.14         87.54        11.01 o
   3  14   3         57.60         69.04         8.48 o
   4  14   3          4.53          5.71         5.10 o
   0   0   4          9.42          6.72         2.69 o
   2   0   4         35.01         26.27         2.39 o
   4   0   4        857.60        868.11        25.17 o
   6   0   4        313.87        299.41        14.57 o
   8   0   4        471.19        477.94        20.11 o
  10   0   4        604.59        647.42        25.73 o
  12   0   4         26.98         15.34         6.05 o
  14   0   4        300.16        313.75        42.80 o
  16   0   4         76.90         80.20        30.70 o
   1   1   4        177.23        208.60         5.17 o
   2   1   4        975.60        937.32        12.78 o
   3   1   4         63.49         54.09         2.87 o
   4   1   4        222.05        220.58         8.77 o
   5   1   4        295.41        274.29         9.35 o
   6   1   4        166.75        174.61         7.63 o
   7   1   4        135.79        149.34         7.42 o
   8   1   4        231.66        242.56        10.45 o
   9   1   4        100.21         95.95         6.69 o
  10   1   4         60.65         70.58         8.41 o
  11   1   4        128.13        141.09         8.77 o
  12   1   4        177.49        179.57        13.46 o
  13   1   4         15.35         13.65         4.30 o
  14   1   4         50.35         51.15         8.41 o
  15   1   4         40.66         50.37         7.77 o
  16   1   4         10.01         12.19         5.42 o
   0   2   4         23.01         17.39         3.44 o
   1   2   4        465.79        445.42         9.47 o
   2   2   4       3544.31       3614.34        42.93 o
   3   2   4        858.68        863.25        16.24 o
   4   2   4        763.86        780.13        22.51 o
   5   2   4        110.21        112.82         6.03 o
   6   2   4         19.76         23.02         2.93 o
   7   2   4         15.08         11.83         2.91 o
   8   2   4        176.87        162.41        10.35 o
   9   2   4         59.08         58.23         6.39 o
  10   2   4        940.55        900.53        26.10 o
  11   2   4         13.19         15.51         4.31 o
  12   2   4         81.83         75.45         8.23 o
  13   2   4         30.79         22.88         7.86 o
  14   2   4        102.01         91.91         8.81 o
  15   2   4         39.32         42.25         7.13 o
   1   3   4         58.88         56.84         5.14 o
   2   3   4       3980.62       4094.85        55.76 o
   3   3   4       1841.00       1905.39        30.02 o
   4   3   4        916.30        868.00        17.30 o
   5   3   4        197.76        189.55         7.31 o
   6   3   4        327.76        335.13        10.53 o
   7   3   4         97.12         94.37         5.73 o
   8   3   4        620.59        636.87        19.85 o
   9   3   4         75.88         78.16         9.63 o
  10   3   4        527.80        539.80        18.41 o
  11   3   4        271.78        269.76        12.02 o
  12   3   4        136.18        132.15         9.02 o
  13   3   4         36.95         41.59         6.47 o
  14   3   4        228.75        270.57        15.17 o
  15   3   4        145.74        136.38        10.31 o
   0   4   4        822.92        815.35        23.25 o
   1   4   4         17.12         16.68         2.71 o
   2   4   4         92.87         85.15         5.46 o
   3   4   4       1488.90       1531.33        25.77 o
   4   4   4        183.90        197.78         7.39 o
   5   4   4        358.37        319.20         8.74 o
   6   4   4        176.15        180.34        13.29 o
   7   4   4          6.42          3.30         2.12 o
   8   4   4        138.17        123.57        15.88 o
   9   4   4        449.38        481.53        17.70 o
  10   4   4        113.63        100.64         8.83 o
  11   4   4        135.42        126.41         9.97 o
  12   4   4         11.64         17.27         4.55 o
  13   4   4          2.72          5.14         3.53 o
  14   4   4         82.79         99.65         8.94 o
  15   4   4          3.44         -1.37         4.50 o
   1   5   4        149.92        138.97         6.08 o
   2   5   4        371.58        353.16        10.17 o
   3   5   4        183.13        166.39         7.15 o
   4   5   4       1200.15       1223.88        22.90 o
   5   5   4        233.86        226.37         7.57 o
   6   5   4         43.53         37.15         3.84 o
   7   5   4        171.63        156.70         8.78 o
   8   5   4       1195.31       1256.29        25.64 o
   9   5   4          9.47          6.48         3.53 o
  10   5   4        131.88        139.14        10.16 o
  11   5   4          8.76         10.04         4.48 o
  12   5   4         87.34         92.40         9.30 o
  13   5   4         98.17        112.78        15.34 o
  14   5   4        115.01        106.39        11.60 o
   0   6   4       1079.80       1101.33        31.82 o
   1   6   4        279.29        269.29         8.93 o
   2   6   4        148.94        147.46         6.55 o
   3   6   4        139.46        133.34         5.67 o
   4   6   4        223.18        216.40         7.64 o
   5   6   4        194.95        186.27         7.20 o
   6   6   4         82.83         84.39         5.17 o
   7   6   4        354.57        347.26        13.87 o
   8   6   4        287.20        296.28        15.11 o
   9   6   4         76.04         63.00         7.56 o
  10   6   4          4.72          2.62         4.82 o
  11   6   4        147.03        140.16        13.67 o
  12   6   4         33.52         27.53         7.97 o
  13   6   4          2.66         -2.86         5.52 o
  14   6   4         91.25        121.80        20.84 o
   1   7   4         36.44         31.86         3.97 o
   2   7   4        611.49        629.88        17.62 o
   3   7   4       1194.78       1231.91        21.42 o
   4   7   4        188.47        180.70         7.16 o
   5   7   4         96.82         78.47         5.24 o
   6   7   4        301.14        302.11        10.58 o
   7   7   4        762.41        796.60        23.35 o
   8   7   4        455.16        510.35        28.35 o
   9   7   4        387.29        400.56        38.28 o
  10   7   4         80.26         76.00        11.68 o
  11   7   4         39.90         42.89         9.32 o
  12   7   4         29.40         35.35         9.41 o
  13   7   4         47.64         64.61        12.12 o
   0   8   4         26.64         21.29         7.17 o
   1   8   4        442.38        419.59        15.78 o
   2   8   4          7.52          8.80         4.11 o
   3   8   4         35.61         35.44         4.01 o
   4   8   4        179.23        155.16         8.15 o
   5   8   4        534.93        543.14        23.48 o
   6   8   4        751.05        800.87        30.66 o
   7   8   4        491.19        535.02        37.80 o
   8   8   4         13.04         13.54         4.97 o
   9   8   4         48.04         45.76         7.27 o
  10   8   4         23.23         14.57         5.90 o
  11   8   4        188.84        204.31        17.01 o
  12   8   4          2.12          1.52         6.14 o
  13   8   4         12.07          9.69         7.84 o
   1   9   4         33.68         18.67         5.15 o
   2   9   4         43.98         49.59         6.86 o
   3   9   4        399.61        385.26        15.43 o
   4   9   4         56.16         59.96         7.54 o
   5   9   4          4.73          3.12         2.86 o
   6   9   4         95.99         86.92         7.09 o
   7   9   4         55.46         55.82         6.43 o
   8   9   4         30.57         25.35         7.51 o
   9   9   4        129.64        139.24        19.16 o
  10   9   4         23.03         20.40         6.00 o
  11   9   4         91.69         85.46        13.69 o
  12   9   4          7.85          3.61         6.26 o
   0  10   4         44.15         43.92         8.45 o
   1  10   4        250.57        243.87        29.54 o
   2  10   4         30.07         26.96         5.55 o
   3  10   4          7.05          7.05         3.59 o
   4  10   4         10.35         14.16         4.40 o
   5  10   4        157.74        151.97        10.24 o
   6  10   4         63.35         60.93         7.92 o
   7  10   4         40.10         25.78         5.66 o
   8  10   4          2.15         -3.40         3.40 o
   9  10   4         85.77         89.81        10.68 o
  10  10   4         44.90         43.70         7.46 o
  11  10   4         95.54        131.83        31.15 o
   1  11   4        191.78        187.82        10.32 o
   2  11   4         65.80         36.73         6.48 o
   3  11   4        129.74        149.78        17.84 o
   4  11   4         27.87         21.84         5.43 o
   5  11   4          3.73          5.43         3.81 o
   6  11   4          2.64          4.44         3.71 o
   7  11   4         96.91        110.37         9.53 o
   8  11   4         10.05          9.67         6.05 o
   9  11   4         33.34         34.62         9.41 o
   0  12   4         29.82         23.19         7.13 o
   1  12   4        294.29        319.06        14.02 o
   2  12   4         22.05         23.91         5.20 o
   3  12   4         23.90         19.60         4.92 o
   4  12   4          6.80         -0.38         3.64 o
   5  12   4         59.48         59.95         8.70 o
   6  12   4         27.70         18.29         5.46 o
   7  12   4          3.38          5.50         4.00 o
   1  13   4         12.26         10.93         4.18 o
   2  13   4         87.11         94.77         9.06 o
   3  13   4         68.02         80.09         8.38 o
   4  13   4          9.93          6.84         4.26 o
   5  13   4         20.89         22.64         5.38 o
   2   0   5       1464.01       1466.99        44.04 o
   4   0   5       1978.17       2162.53        49.68 o
   6   0   5        135.03        135.82        10.59 o
   8   0   5        436.58        465.05        21.21 o
  10   0   5        132.07        137.09        15.02 o
  12   0   5         81.83         93.91        13.21 o
  14   0   5        173.34        213.64        17.24 o
   0   1   5       1065.95       1082.67        24.96 o
   1   1   5         42.19         39.06         3.15 o
   2   1   5        303.23        290.27        12.71 o
   3   1   5        264.77        285.07         9.56 o
   4   1   5         40.57         30.15         4.02 o
   5   1   5        132.95        118.64         6.63 o
   6   1   5        354.41        345.39        12.83 o
   7   1   5          5.01          4.92         3.23 o
   8   1   5         10.28          4.09         2.58 o
   9   1   5        105.15         96.93         7.30 o
  10   1   5        480.38        510.69        16.84 o
  11   1   5         24.84         17.52         4.68 o
  12   1   5         99.08         94.86         8.31 o
  13   1   5          0.39         -2.67         2.67 o
  14   1   5         81.16         93.40         9.10 o
   1   2   5        131.18        124.13         5.37 o
   2   2   5       1098.43       1143.91        21.53 o
   3   2   5          7.56          6.92         2.29 o
   4   2   5         33.68         34.40         4.07 o
   5   2   5         36.22         32.79         4.41 o
   6   2   5         71.11         69.70         5.69 o
   7   2   5         17.84         12.47         3.30 o
   8   2   5        142.67        131.27         9.96 o
   9   2   5         30.93         29.02         4.92 o
  10   2   5        187.30        185.00        10.39 o
  11   2   5        112.65        114.68         8.73 o
  12   2   5         48.60         35.00         6.00 o
  13   2   5         15.38         11.85         4.70 o
  14   2   5         63.20         71.77         8.87 o
   0   3   5        617.69        621.82        20.16 o
   1   3   5        321.17        305.60        14.00 o
   2   3   5          8.14          3.94         1.75 o
   3   3   5         39.20         35.80         5.23 o
   4   3   5        139.03        132.90         8.21 o
   5   3   5        449.88        405.88        12.63 o
   6   3   5        341.98        343.43        12.26 o
   7   3   5         28.14         25.68         4.34 o
   8   3   5        108.42        102.45         7.18 o
   9   3   5          7.62         11.14         3.80 o
  10   3   5         42.50         40.31         5.98 o
  11   3   5         69.73         50.92         6.90 o
  12   3   5        125.61        120.41         8.96 o
  13   3   5         30.06         33.23         6.37 o
  14   3   5         67.97         74.83         8.80 o
   1   4   5        101.70         95.88         5.90 o
   2   4   5        400.98        407.43        11.39 o
   3   4   5        577.36        560.55        17.33 o
   4   4   5        656.17        700.84        32.63 o
   5   4   5         53.92         56.41         6.41 o
   6   4   5         48.34         50.82         5.28 o
   7   4   5         15.52         11.39         3.83 o
   8   4   5        283.43        306.48        14.33 o
   9   4   5        429.21        473.39        21.32 o
  10   4   5        108.04        101.28         8.01 o
  11   4   5        115.26        111.94         8.58 o
  12   4   5        263.59        259.51        12.85 o
  13   4   5         15.15         16.35         4.81 o
  14   4   5         95.43         99.78        10.02 o
   0   5   5        159.41        148.33         9.72 o
   1   5   5         32.19         29.65         4.35 o
   2   5   5        163.54        149.63         6.38 o
   3   5   5        738.87        708.28        24.55 o
   4   5   5       1221.45       1254.15        29.14 o
   5   5   5        748.08        761.53        21.74 o
   6   5   5        372.96        366.13        12.58 o
   7   5   5        632.79        633.21        25.39 o
   8   5   5         11.53         12.55         4.72 o
   9   5   5        558.20        582.84        20.98 o
  10   5   5        308.64        324.98        15.79 o
  11   5   5         17.92         23.80         6.29 o
  12   5   5          1.63          2.17         4.01 o
  13   5   5          1.42          2.46         4.08 o
   1   6   5         27.84         24.30         3.55 o
   2   6   5        157.22        151.67         6.52 o
   3   6   5         29.44         17.04         3.00 o
   4   6   5        143.30        142.94         8.96 o
   5   6   5        453.76        461.63        14.29 o
   6   6   5        182.27        170.87         8.91 o
   7   6   5        129.65        133.41         8.24 o
   8   6   5        127.21        142.13        16.70 o
   9   6   5        143.02        138.08        10.44 o
  10   6   5         94.74         80.38        10.20 o
  11   6   5         23.59         27.38         8.64 o
  12   6   5         55.44         58.80        12.21 o
  13   6   5         42.15         38.07         8.25 o
   0   7   5         16.09          8.18         3.72 o
   1   7   5        203.67        180.55         8.08 o
   2   7   5         57.09         55.86         4.71 o
   3   7   5        120.28        109.22         6.57 o
   4   7   5        128.03        117.55         7.34 o
   5   7   5        112.88        119.07         8.57 o
   6   7   5        342.36        341.86        12.79 o
   7   7   5        162.96        180.45        11.16 o
   8   7   5         16.80         14.12         4.84 o
   9   7   5        186.40        164.08        14.70 o
  10   7   5         36.36         51.12        11.54 o
  11   7   5        261.98        280.28        19.71 o
  12   7   5          3.66          6.32         6.49 o
   1   8   5        212.17        211.94        12.91 o
   2   8   5         70.54         80.23         8.25 o
   3   8   5         14.96          7.97         2.82 o
   4   8   5          5.24          6.04         3.56 o
   5   8   5         86.31         86.74         8.20 o
   6   8   5          9.82          5.06         3.73 o
   7   8   5        272.98        261.79        19.38 o
   8   8   5         21.53         14.93         6.32 o
   9   8   5          0.61         -4.51         4.51 o
  10   8   5         48.07         63.22        11.72 o
  11   8   5         43.31         53.99        11.13 o
   0   9   5         82.82        101.74        13.89 o
   1   9   5        323.53        302.78        16.40 o
   2   9   5         58.38         45.00         7.83 o
   3   9   5         34.47         26.26         5.41 o
   4   9   5          8.66          5.44         3.70 o
   5   9   5        206.07        236.06        13.11 o
   6   9   5        117.48        125.12        15.02 o
   7   9   5         41.18         33.99         6.47 o
   8   9   5         18.32         17.25         6.55 o
   9   9   5         38.24         41.57         9.35 o
  10   9   5          2.21          6.72         6.92 o
   1  10   5         54.70         65.89         7.88 o
   2  10   5         22.51         15.29         5.04 o
   3  10   5         94.96         90.76         8.55 o
   4  10   5         33.71         35.40         7.77 o
   5  10   5         81.74         62.16        10.36 o
   6  10   5          9.38          7.37         4.90 o
   7  10   5         76.45         77.68        12.44 o
   8  10   5         26.15         19.70         6.89 o
   9  10   5         22.45         24.01         6.60 o
   0  11   5         36.90         40.68        12.89 o
   1  11   5         69.31         72.02         8.48 o
   2  11   5          5.66          3.83         3.66 o
   3  11   5         18.16         23.49         5.76 o
   4  11   5         24.77         18.24         9.05 o
   5  11   5         21.60         24.84         7.31 o
   6  11   5         75.28        101.78        13.45 o
   7  11   5          8.90         21.20         7.11 o
   1  12   5          1.38          3.71         4.08 o
   2  12   5         25.43         19.04         5.12 o
   3  12   5         30.61         22.14         6.13 o
   4  12   5         70.85         61.09         8.63 o
   5  12   5         43.90         29.53        10.08 o
   2   0   6         86.24         88.92         9.41 o
   4   0   6        452.37        432.05        18.89 o
   6   0   6        446.61        459.93        21.08 o
   8   0   6        127.45        137.89        17.70 o
  10   0   6        174.01        154.45        13.69 o
  12   0   6         61.40         71.17        12.17 o
   1   1   6         56.99         58.38         8.95 o
   2   1   6        488.48        465.97        13.17 o
   3   1   6        443.92        453.89        13.29 o
   4   1   6        484.11        489.70        14.47 o
   5   1   6         26.26         29.89         4.59 o
   6   1   6         14.22         15.42         3.80 o
   7   1   6          4.31          5.96         2.77 o
   8   1   6        371.20        409.36        14.68 o
   9   1   6        185.37        174.15        16.59 o
  10   1   6         89.64         95.24         8.54 o
  11   1   6          3.62          0.21         3.29 o
  12   1   6        109.33        119.08         9.99 o
  13   1   6         29.91         22.07         5.72 o
   0   2   6       1465.37       1492.55        60.06 o
   1   2   6        157.03        144.23         8.50 o
   2   2   6        262.48        250.29        12.23 o
   3   2   6        239.34        244.15         9.54 o
   4   2   6        546.55        566.83        15.80 o
   5   2   6         85.75         92.92         6.56 o
   6   2   6        220.94        227.55        10.29 o
   7   2   6         36.39         28.39         4.89 o
   8   2   6         87.51         76.90        10.22 o
   9   2   6         81.24         70.17         9.00 o
  10   2   6        294.62        336.32        14.22 o
  11   2   6         40.58         46.96         6.91 o
  12   2   6        111.06        101.84        10.07 o
  13   2   6          4.91          0.71         3.43 o
   1   3   6        465.08        474.24        16.00 o
   2   3   6         63.41         69.10         6.77 o
   3   3   6        286.64        279.59        17.47 o
   4   3   6        334.00        324.25        17.96 o
   5   3   6          1.05         -0.64         2.10 o
   6   3   6         15.21         16.50         3.83 o
   7   3   6        212.81        222.85        10.57 o
   8   3   6        204.84        198.69        13.35 o
   9   3   6        147.69        157.82        13.65 o
  10   3   6         52.25         55.67         7.42 o
  11   3   6         89.23         89.85         8.67 o
  12   3   6        150.02        142.60        10.31 o
  13   3   6          3.50         -1.22         3.61 o
   0   4   6        109.01         85.61        12.55 o
   1   4   6         41.37         38.20         5.58 o
   2   4   6         30.12         32.71         4.79 o
   3   4   6        150.38        134.02         8.57 o
   4   4   6        617.28        623.07        24.91 o
   5   4   6        268.77        244.91        12.16 o
   6   4   6        213.96        228.39        10.51 o
   7   4   6        179.30        178.16         9.60 o
   8   4   6        178.76        182.62        10.12 o
   9   4   6         42.43         29.55         5.51 o
  10   4   6         66.18         63.24         7.70 o
  11   4   6         31.14         28.15         5.71 o
  12   4   6         46.79         51.22         7.70 o
   1   5   6         20.69         21.39         4.88 o
   2   5   6          9.53          6.32         2.72 o
   3   5   6         65.61         65.54         7.18 o
   4   5   6        488.05        494.62        33.44 o
   5   5   6        296.54        294.40        14.00 o
   6   5   6         35.53         35.20         6.45 o
   7   5   6        151.64        163.05        11.25 o
   8   5   6        335.00        388.64        15.95 o
   9   5   6         29.96         24.73         5.22 o
  10   5   6         69.64         60.41         7.77 o
  11   5   6         20.71         19.05         5.10 o
  12   5   6         27.14         32.79         6.40 o
   0   6   6          3.03          4.96         3.22 o
   1   6   6         70.07         57.22         9.89 o
   2   6   6         48.61         49.76         5.71 o
   3   6   6          2.28         -0.22         2.30 o
   4   6   6        384.10        380.31        19.73 o
   5   6   6        459.34        474.47        34.77 o
   6   6   6        201.50        218.46        10.71 o
   7   6   6        285.35        281.81        15.50 o
   8   6   6        121.50        129.29        10.84 o
   9   6   6         38.21         37.78         7.21 o
  10   6   6         86.87         87.32        16.47 o
  11   6   6         67.49         60.00         9.56 o
   1   7   6        140.22        138.88         9.04 o
   2   7   6         24.72         34.08         5.86 o
   3   7   6          6.93          9.99         4.08 o
   4   7   6          9.65          9.25         3.79 o
   5   7   6        181.03        179.61         9.82 o
   6   7   6        103.89        118.32         8.32 o
   7   7   6         12.19          4.37         5.07 o
   8   7   6         50.41         48.18         9.90 o
   9   7   6         46.09         26.88         9.52 o
  10   7   6         24.51          9.13         7.04 o
   0   8   6         63.74         49.98        11.21 o
   1   8   6        207.14        234.19        19.95 o
   2   8   6          9.87          7.89         3.56 o
   3   8   6         19.48         18.89         4.62 o
   4   8   6        137.89        128.26        10.04 o
   5   8   6          8.12          5.42         4.08 o
   6   8   6         25.14         29.83         6.23 o
   7   8   6         10.26          1.41         3.81 o
   8   8   6         35.41         24.91         7.92 o
   9   8   6        136.87        147.36        15.17 o
   1   9   6         34.15         28.83         6.67 o
   2   9   6         49.95         35.86        10.98 o
   3   9   6          0.82          7.99         5.13 o
   4   9   6         30.28         37.78         8.15 o
   5   9   6         12.35         14.38         6.03 o
   6   9   6          6.86          4.54         4.13 o
   7   9   6         27.42         26.56         6.50 o
   8   9   6          2.97          5.49         6.02 o
   0  10   6        113.52        127.74        16.81 o
   1  10   6        109.01         82.49        10.62 o
   2  10   6         12.24         11.09         5.70 o
   3  10   6          6.29          6.23         4.90 o
   4  10   6          5.46          4.71         5.00 o
   5  10   6         22.11         33.26         8.01 o
   6  10   6         22.09         17.62         9.75 o
   1  11   6         37.79         26.85         6.12 o
   2  11   6          9.71          3.33        11.54 o
   3  11   6         51.34         67.82        11.36 o
   4  11   6         29.83         13.32         6.30 o
   2   0   7        474.93        522.17        34.06 o
   4   0   7        185.98        187.80        21.74 o
   6   0   7         15.33         20.48         6.95 o
   8   0   7        413.12        440.72        22.94 o
  10   0   7         18.70         19.72         6.97 o
   0   1   7        533.31        594.57        26.07 o
   1   1   7         51.62         56.06        10.84 o
   2   1   7        115.23        107.13        11.36 o
   3   1   7         11.46          7.68         5.83 o
   4   1   7        115.83        127.36        12.75 o
   5   1   7         74.10         70.48         6.36 o
   6   1   7        122.92        133.19         8.59 o
   7   1   7         28.24         32.28         5.41 o
   8   1   7         18.04         18.29         4.51 o
   9   1   7         10.42          7.75         3.89 o
  10   1   7        148.55        152.00        10.38 o
  11   1   7         12.57         13.71         4.75 o
   1   2   7         76.21         73.62         8.33 o
   2   2   7        132.60        111.56        18.71 o
   3   2   7        110.44        124.23        12.12 o
   4   2   7        223.47        230.83        12.47 o
   5   2   7          5.20          1.52         3.00 o
   6   2   7        149.37        170.67         9.50 o
   7   2   7         13.28         11.09         3.96 o
   8   2   7        185.98        217.88        11.38 o
   9   2   7         20.59          8.86         4.27 o
  10   2   7         41.22         39.13         6.65 o
  11   2   7         80.92         74.43         9.13 o
   0   3   7         78.74         69.02        14.79 o
   1   3   7         52.21         47.61         7.28 o
   2   3   7        241.12        254.48        13.70 o
   3   3   7        416.32        451.31        22.56 o
   4   3   7         28.38         26.62         5.67 o
   5   3   7         76.20         82.44         8.55 o
   6   3   7          4.87         11.85         3.70 o
   7   3   7         14.10         10.23         4.21 o
   8   3   7         13.15         14.49         4.51 o
   9   3   7         68.53         69.14         8.51 o
  10   3   7        229.58        232.42        14.81 o
  11   3   7        126.96        132.95        10.22 o
   1   4   7        149.33        149.45        10.60 o
   2   4   7        400.19        430.46        26.35 o
   3   4   7        384.39        399.76        17.42 o
   4   4   7        113.53        106.19        17.11 o
   5   4   7         12.95         10.30         4.37 o
   6   4   7         11.98          5.93         3.60 o
   7   4   7         95.41        110.44        17.18 o
   8   4   7         49.91         40.09         6.38 o
   9   4   7         18.13          8.00         4.06 o
  10   4   7        123.52        127.43         9.92 o
   0   5   7          0.17          5.60         6.27 o
   1   5   7         13.71          6.05         4.16 o
   2   5   7        113.39        111.94         9.35 o
   3   5   7        121.37        107.86         7.89 o
   4   5   7         25.08         10.93         4.01 o
   5   5   7        180.34        213.97        13.01 o
   6   5   7         60.16         65.61         7.89 o
   7   5   7         98.81         87.56        10.58 o
   8   5   7         39.90         35.43         6.23 o
   9   5   7          3.47          4.88         3.63 o
  10   5   7        116.47        115.98         9.55 o
   1   6   7         30.59         20.41         5.29 o
   2   6   7         18.49         16.11         4.70 o
   3   6   7         49.25         33.39         5.25 o
   4   6   7        105.48         98.09         8.09 o
   5   6   7         41.52         48.48         7.79 o
   6   6   7         69.09         57.25         8.38 o
   7   6   7         42.61         26.20         5.16 o
   8   6   7        122.73        123.79         9.45 o
   9   6   7        106.08        103.56         9.47 o
   0   7   7         20.01         12.77         7.84 o
   1   7   7         32.29         25.41         5.94 o
   2   7   7         65.69         52.10         9.43 o
   3   7   7         85.07         86.40         8.30 o
   4   7   7         30.75         26.82         5.88 o
   5   7   7          1.45         -0.07         3.09 o
   6   7   7        220.54        201.29        13.18 o
   7   7   7         75.98         81.91        12.91 o
   8   7   7         82.95         89.10        22.41 o
   1   8   7          2.42          2.69         6.50 o
   2   8   7         66.30         40.34        11.88 o
   3   8   7        195.18        212.27        12.84 o
   4   8   7         23.34         21.38        12.77 o
   5   8   7         17.40          9.15         4.69 o
   6   8   7          1.97         -0.67         5.16 o
   2   9   7         11.31          9.86        12.33 o
   3   9   7          9.06          7.84         5.83 o
   4   9   7         47.32         49.71         9.38 o
   0   0   8        122.71        117.66        18.82 o
   2   0   8         31.98         23.53        11.43 o
   4   0   8        355.62        322.49        29.36 o
   6   0   8        357.72        373.14        33.17 o
   8   0   8        112.57        137.52        13.97 o
   1   1   8          8.80          7.02         4.56 o
   2   1   8          2.32          3.47         4.75 o
   3   1   8          9.81          9.97         6.39 o
   4   1   8         17.98         13.40         7.04 o
   5   1   8         84.32         87.87        15.35 o
   6   1   8         31.38         38.90        10.14 o
   7   1   8          4.02          3.16         5.49 o
   8   1   8         56.01         37.10        11.64 o
   0   2   8        497.03        545.43        44.15 o
   1   2   8         63.43         68.95         9.45 o
   2   2   8         19.35         15.30         5.59 o
   3   2   8         19.60         28.73        15.24 o
   4   2   8         21.73         15.22         7.28 o
   5   2   8         10.86         13.05         6.73 o
   6   2   8        138.66        179.00        16.16 o
   7   2   8         16.20         20.10         8.18 o
   8   2   8          8.91          6.82         4.97 o
   1   3   8          2.38          0.27         3.53 o
   2   3   8        117.47        120.86        10.87 o
   3   3   8         54.78         43.74         8.06 o
   4   3   8          0.37          5.25         5.31 o
   5   3   8          5.90          5.12         6.13 o
   6   3   8         15.18         21.07         7.76 o
   7   3   8         11.25          4.10         4.59 o
   8   3   8         14.28         10.71         5.98 o
   0   4   8         74.99         48.88         9.90 o
   1   4   8          7.19         10.39         4.71 o
   2   4   8        110.81        116.81        10.64 o
   3   4   8         28.37         19.91         6.20 o
   4   4   8          1.63          3.81         3.99 o
   5   4   8         54.39         57.22        11.20 o
   6   4   8         79.73         75.35        13.06 o
   7   4   8         27.18         11.35         5.43 o
   1   5   8          8.27          4.73         4.41 o
   2   5   8         88.13         87.25        10.59 o
   3   5   8         83.59         97.25        11.01 o
   4   5   8        113.85         95.78        10.80 o
   5   5   8         91.65         79.04        10.13 o
   6   5   8         36.65         30.14         8.79 o
   0   6   8          1.45         -0.37         4.82 o
   1   6   8         27.44         22.13         6.02 o
   2   6   8          1.53          0.80         4.16 o
   3   6   8         40.06         39.22         7.60 o
   4   6   8        212.76        221.94        23.42 o
   5   6   8          1.22          7.15         6.17 o
   1   7   8         11.83          7.46         5.87 o
   2   7   8          6.23          4.87         5.70 o
   3   7   8         30.57         15.94         7.27 o
   2   0   9         18.45         20.06         7.92 o
   4   0   9         62.89         58.72        17.03 o
   0   1   9         32.77         45.27        10.53 o
   1   1   9          5.68          5.18         4.36 o
   2   1   9         21.23         22.89         6.31 o
   3   1   9          4.22          4.41         4.82 o
   1   2   9         79.08         82.73         9.54 o
   2   2   9         35.02         13.04         7.86 o
   3   2   9         33.46         28.14         9.00 o
   0   3   9        348.60        365.28        23.77 o
   1   3   9        124.96        116.67        10.16 o
   2   3   9        142.40        130.50        11.93 o
                                                
